# Supplementary material for: Natural CO2 seeps reveal adaptive potential to ocean acidification in fish
Source: Evol Appl. 2021 May 5;14(7):1794–806. doi: 10.1111/eva.13239 (PMC8288007; doi:10.1111/eva.13239)
Supplement: Supplementary file 2 — Tables S1–S10 [file EVA-14-1794-s002.xlsx]

## Sheet: suppl._Table 1
Suppl. Table 1. Results of the sexing of samples.
Sample	N_reads with hits	avg N reads by gene after quantification analysis	Sex
	(dc-megablast)
121	36205	3.4	male
120	43986	4.7	male
112	32263	21.3	male
101	34065	22.9	male
108	41509	31.1	male
115	29230	35.6	male
103	42622	36.5	male
119	32025	40.6	male
105	30406	47.9	male
109	27059	49.1	male
110	406138	20433	female
118	482661	24586.3	female
117	546979	27033.4	female
114	551457	27488.3	female
113	588656	30809.1	female
107	646465	33908.1	female
106	689123	33945.5	female
116	792600	36261	female
104	849811	40156.8	female
111	833283	46151.8	female

## Sheet: suppl._Table 2
Suppl. Table 2. Primary transcriptomes assemblies by sample. The assembly for the control sample from zebrafish is showed in gray.
Sample	N º Trinity scaffolds	Transdecoder (longest peptides >100aa)
Control zebrafish wt gonads SRX4149436	102040	72906
Test triplefin gonads control male	165907	131686
Test triplefin gonads CO2 seeps male	139731	104879
Test triplefin gonads control female	119943	107807
Test triplefin gonads CO2 seeps female	120188	107371

## Sheet: suppl.Table 3
Suppl. Table 3. Results of the step 2 of the post-processing and annotation processes. Results of one single sample are shown in order to do proper comparison with the control sample from zebrafish (in gray). Full length proteins according to the reference.
Ref_species	Sample	N hits proteins (transcripts)	Nºrecovered proteins length > 50%	Nºrecovered full length proteins (length >99%)
Danio rerio (Zebrafish)	control zebrafish wt gonads SRX4149436	18873	13921	8859
Cottoperca gobio (Channel bull blenny)	1 sample	18743	12248	6390
	4 samples merged	25285	15569	7592
Gasterosteus aculeatus (Stickleback)	1 sample	14631	11188	6397
	4 samples merged	17117	13273	7364
Labrus bergylta (Ballan wrasse)	1 sample	16817	12173	6450
	4 samples merged	20580	14865	7613
Larimichthys crocea (Large yellowtail croaker)	1 sample	20529	13046	6529
	4 samples merged	28470	16976	7858

## Sheet: suppl.Table 4
Suppl. Table 4. Results of the step 3 of the post-processing and annotation processes, and the final reference transcriptome.
Ref_species	Sample	N hits genes	N hits genes with proteins >50%length	N hits genes with full proteins (>99%)	%recovered genes >50%length	%recovered genes full length
Cottoperca gobio (channel bull blenny)	4 samples merged	15438	12702	7097	0.82	0.46
Gasterosteus aculeatus (stickleback)	4 samples merged	14946	12283	7196	0.82	0.59
Labrus bergylta (ballan wrasse)	4 samples merged	16752	13361	7252	0.8	0.43
Larimitchtys crocea (large yellowtail croaker)	4 samples merged	16233	13357	7301	0.82	0.45
All species merged	4 samples merged	15547	13603*	9605	0.87	0.61
*Reference transcriptome of common triplefin

## Sheet: suppl._Table 5
Suppl. Table 5. Reference transcriptome and its annotation. N sps: Number of related species with high protein similarity. %recovered protein: percentage of the orthologous sequence protein recovered in the assembly.
id_assembled_transcript	idref_protein	gene_id_ref	geneid_ortholog_stickleback	gene_name	N sps	%recovered protein
TRINITY_DN40444_c1_g1::TRINITY_DN40444_c1_g1_i1::g.43710::m.43710	ENSLCRP00005050713.1	ENSLCRG00005019127	ENSGACG00000022584	crebzf	3	1
TRINITY_DN98813_c1_g1::TRINITY_DN98813_c1_g1_i1::g.128365::m.128365	ENSLBEP00000007638.1	ENSLBEG00000005910	ENSGACG00000020941	mt-atp6	3	0.991525
TRINITY_DN37974_c2_g18::TRINITY_DN37974_c2_g18_i1::g.37308::m.37308	ENSLBEP00000007658.1	ENSLBEG00000005921	ENSGACG00000020925	mt-nd1	3	0.825243
TRINITY_DN29908_c0_g1::TRINITY_DN29908_c0_g1_i1::g.25094::m.25094	ENSGACP00000027658.1	ENSGACG00000020918	ENSGACG00000020918	slc23a1	4	0.986622
TRINITY_DN28407_c0_g1::TRINITY_DN28407_c0_g1_i1::g.35073::m.35073	ENSGACP00000027657.1	ENSGACG00000020917	ENSGACG00000020917	oatx	4	1
TRINITY_DN54025_c0_g1::TRINITY_DN54025_c0_g1_i1::g.114296::m.114296	ENSGACP00000027656.1	ENSGACG00000020916	ENSGACG00000020916	pfdn1	4	0.991935
TRINITY_DN29387_c0_g1::TRINITY_DN29387_c0_g1_i1::g.22304::m.22304	ENSGACP00000027655.1	ENSGACG00000020915	ENSGACG00000020915	ttc1	4	0.959184
TRINITY_DN39373_c0_g1::TRINITY_DN39373_c0_g1_i1::g.40749::m.40749	ENSLCRP00005047519.1	ENSLCRG00005017996	ENSGACG00000020913		3	0.590345
TRINITY_DN83069_c0_g1::TRINITY_DN83069_c0_g1_i1::g.123801::m.123801	ENSGACP00000027652.1	ENSGACG00000020912	ENSGACG00000020912		2	0.89372
TRINITY_DN42229_c0_g2::TRINITY_DN42229_c0_g2_i1::g.49258::m.49258	ENSGACP00000027650.1	ENSGACG00000020910	ENSGACG00000020910		4	0.798942
TRINITY_DN70902_c0_g1::TRINITY_DN70902_c0_g1_i1::g.119869::m.119869	ENSLBEP00000023270.1	ENSLBEG00000017848	ENSGACG00000020909	ndufa2	4	0.990099
TRINITY_DN17698_c0_g1::TRINITY_DN17698_c0_g1_i1::g.10114::m.10114	ENSGACP00000027648.2	ENSGACG00000020908	ENSGACG00000020908	ik	3	1
TRINITY_DN6901_c0_g1::TRINITY_DN6901_c0_g1_i1::g.4071::m.4071	ENSLBEP00000031551.1	ENSLBEG00000023819	ENSGACG00000020907	chm	4	1
TRINITY_DN20646_c0_g1::TRINITY_DN20646_c0_g1_i1::g.12354::m.12354	ENSCGOP00000010126.1	ENSCGOG00000005146	ENSGACG00000020906	rps14	4	0.993421
TRINITY_DN36634_c1_g1::TRINITY_DN36634_c1_g1_i1::g.34249::m.34249	ENSLCRP00005024243.1	ENSLCRG00005009729	ENSGACG00000020902	ncbp3	4	1
TRINITY_DN50648_c3_g1::TRINITY_DN50648_c3_g1_i1::g.102791::m.102791	ENSLCRP00005024240.1	ENSLCRG00005009726	ENSGACG00000020901	pcf11	4	0.991945
TRINITY_DN50648_c3_g1::TRINITY_DN50648_c3_g1_i1::g.102793::m.102793	ENSLCRP00005024234.1	ENSLCRG00005009724	ENSGACG00000020900	ccdc90b	4	1
TRINITY_DN30490_c0_g1::TRINITY_DN30490_c0_g1_i1::g.23744::m.23744	ENSGACP00000027634.1	ENSGACG00000020899	ENSGACG00000020899	alg8	4	1
TRINITY_DN23004_c0_g1::TRINITY_DN23004_c0_g1_i1::g.15078::m.15078	ENSLBEP00000002186.1	ENSLBEG00000001710	ENSGACG00000020896	rhogb	4	1
TRINITY_DN45232_c0_g1::TRINITY_DN45232_c0_g1_i1::g.60905::m.60905	ENSGACP00000027629.1	ENSGACG00000020895	ENSGACG00000020895	pgap2	4	1
TRINITY_DN8090_c0_g1::TRINITY_DN8090_c0_g1_i1::g.5146::m.5146	ENSGACP00000027626.1	ENSGACG00000020892	ENSGACG00000020892	zmat2	4	1
TRINITY_DN31329_c0_g1::TRINITY_DN31329_c0_g1_i1::g.25062::m.25062	ENSLCRP00005022154.1	ENSLCRG00005008970	ENSGACG00000020890	lcp2a	4	0.998054
TRINITY_DN38322_c0_g1::TRINITY_DN38322_c0_g1_i1::g.38051::m.38051	ENSCGOP00000008303.1	ENSCGOG00000004276	ENSGACG00000020889	nhp2	4	0.99375
TRINITY_DN81255_c0_g1::TRINITY_DN81255_c0_g1_i1::g.123227::m.123227	ENSCGOP00000009637.1	ENSCGOG00000004960	ENSGACG00000020887	cdkn2aipnl	4	0.990826
TRINITY_DN49218_c3_g1::TRINITY_DN49218_c3_g1_i1::g.86269::m.86269	ENSLBEP00000037014.1	ENSLBEG00000027646	ENSGACG00000020884	skp1	4	0.993902
TRINITY_DN78698_c1_g1::TRINITY_DN78698_c1_g1_i1::g.121930::m.121930	ENSCGOP00000012579.1	ENSCGOG00000005208	ENSGACG00000020883	vdac1	3	0.96587
TRINITY_DN2082_c0_g1::TRINITY_DN2082_c0_g1_i1::g.1364::m.1364	ENSGACP00000027608.1	ENSGACG00000020880	ENSGACG00000020880	fstl4	4	1
TRINITY_DN36815_c0_g1::TRINITY_DN36815_c0_g1_i4::g.34706::m.34706	ENSLBEP00000001495.1	ENSLBEG00000001039	ENSGACG00000020879	rapgef6	3	1
TRINITY_DN46855_c0_g1::TRINITY_DN46855_c0_g1_i1::g.69292::m.69292	ENSLBEP00000020470.1	ENSLBEG00000015730	ENSGACG00000020878	fnip1	4	0.948127
TRINITY_DN48894_c0_g3::TRINITY_DN48894_c0_g3_i1::g.83454::m.83454	ENSGACP00000027605.1	ENSGACG00000020877	ENSGACG00000020877		4	1
TRINITY_DN20830_c0_g1::TRINITY_DN20830_c0_g1_i2::g.12576::m.12576	ENSLCRP00005052679.1	ENSLCRG00005019784	ENSGACG00000020876	irf1b	1	0.75
TRINITY_DN39231_c0_g2::TRINITY_DN39231_c0_g2_i1::g.40349::m.40349	ENSLBEP00000020719.1	ENSLBEG00000015955	ENSGACG00000020875	slc22a4	3	1
TRINITY_DN27350_c0_g1::TRINITY_DN27350_c0_g1_i1::g.31988::m.31988	ENSLCRP00005052657.1	ENSLCRG00005019773	ENSGACG00000020874		4	0.99287
TRINITY_DN64143_c0_g1::TRINITY_DN64143_c0_g1_i1::g.117711::m.117711	ENSGACP00000027599.1	ENSGACG00000020873	ENSGACG00000020873	slc22a5	4	0.550725
TRINITY_DN59668_c0_g1::TRINITY_DN59668_c0_g1_i1::g.100860::m.100860	ENSLCRP00005052643.1	ENSLCRG00005019767	ENSGACG00000020872		3	0.654784
TRINITY_DN46465_c0_g1::TRINITY_DN46465_c0_g1_i1::g.67262::m.67262	ENSLBEP00000009867.1	ENSLBEG00000007635	ENSGACG00000020871	KCNJ15	4	1
TRINITY_DN49951_c0_g2::TRINITY_DN49951_c0_g2_i1::g.93683::m.93683	ENSLBEP00000009912.1	ENSLBEG00000007673	ENSGACG00000020870	smg8	4	1
TRINITY_DN41438_c0_g1::TRINITY_DN41438_c0_g1_i1::g.46646::m.46646	ENSGACP00000027593.2	ENSGACG00000020869	ENSGACG00000020869	ppm1e	3	0.862302
TRINITY_DN48106_c1_g1::TRINITY_DN48106_c1_g1_i1::g.77809::m.77809	ENSGACP00000027592.1	ENSGACG00000020868	ENSGACG00000020868		1	0.936842
TRINITY_DN48106_c0_g1::TRINITY_DN48106_c0_g1_i1::g.77802::m.77802	ENSGACP00000027591.1	ENSGACG00000020867	ENSGACG00000020867	trim37	4	1
TRINITY_DN30233_c0_g1::TRINITY_DN30233_c0_g1_i1::g.23337::m.23337	ENSLBEP00000010095.1	ENSLBEG00000007831	ENSGACG00000020866	pou2f3	4	1
TRINITY_DN48175_c0_g1::TRINITY_DN48175_c0_g1_i1::g.78229::m.78229	ENSGACP00000027589.1	ENSGACG00000020865	ENSGACG00000020865	p4ha2	4	1
TRINITY_DN47456_c0_g1::TRINITY_DN47456_c0_g1_i1::g.73238::m.73238	ENSLBEP00000021378.1	ENSLBEG00000016436	ENSGACG00000020864	pdlim4	4	1
TRINITY_DN47682_c0_g1::TRINITY_DN47682_c0_g1_i1::g.74653::m.74653	ENSGACP00000027586.1	ENSGACG00000020863	ENSGACG00000020863	vps26c	4	0.996656
TRINITY_DN42731_c0_g1::TRINITY_DN42731_c0_g1_i1::g.51129::m.51129	ENSLCRP00005000996.1	ENSLCRG00005000515	ENSGACG00000020862		4	1
TRINITY_DN43956_c1_g1::TRINITY_DN43956_c1_g1_i1::g.55512::m.55512	ENSLBEP00000033876.1	ENSLBEG00000025513	ENSGACG00000020861	AQP11	4	0.996337
TRINITY_DN45718_c0_g1::TRINITY_DN45718_c0_g1_i1::g.62975::m.62975	ENSGACP00000027579.1	ENSGACG00000020858	ENSGACG00000020858	si:ch211-176g13.8	3	1
TRINITY_DN47822_c0_g1::TRINITY_DN47822_c0_g1_i1::g.75704::m.75704	ENSGACP00000027578.1	ENSGACG00000020857	ENSGACG00000020857	foxred1	4	1
TRINITY_DN42540_c0_g2::TRINITY_DN42540_c0_g2_i1::g.50348::m.50348	ENSLBEP00000034123.1	ENSLBEG00000025688	ENSGACG00000020856	si:ch211-284f22.3	2	1
TRINITY_DN46211_c1_g1::TRINITY_DN46211_c1_g1_i1::g.65737::m.65737	ENSGACP00000027574.1	ENSGACG00000020855	ENSGACG00000020855	rabep1	3	1
TRINITY_DN46085_c0_g2::TRINITY_DN46085_c0_g2_i1::g.64914::m.64914	ENSLCRP00005000286.1	ENSLCRG00005000201	ENSGACG00000020854	lrrc32	3	1
TRINITY_DN47641_c0_g1::TRINITY_DN47641_c0_g1_i4::g.74406::m.74406	ENSLCRP00005000262.1	ENSLCRG00005000172	ENSGACG00000020853	emsy	3	0.81079
TRINITY_DN46479_c0_g1::TRINITY_DN46479_c0_g1_i1::g.67017::m.67017	ENSLBEP00000034608.1	ENSLBEG00000026004	ENSGACG00000020850	rcc1l	4	1
TRINITY_DN37347_c0_g1::TRINITY_DN37347_c0_g1_i1::g.35702::m.35702	ENSLCRP00005040470.1	ENSLCRG00005015625	ENSGACG00000020849	castor2	3	0.993939
TRINITY_DN34423_c0_g1::TRINITY_DN34423_c0_g1_i1::g.30301::m.30301	ENSLCRP00005040340.1	ENSLCRG00005015569	ENSGACG00000020847	tmem248	3	0.996914
TRINITY_DN51069_c0_g2::TRINITY_DN51069_c0_g2_i11::g.111082::m.111082	ENSGACP00000027561.1	ENSGACG00000020846	ENSGACG00000020846	lig3	3	1
TRINITY_DN51069_c0_g2::TRINITY_DN51069_c0_g2_i11::g.111084::m.111084	ENSGACP00000027559.1	ENSGACG00000020845	ENSGACG00000020845	rad51d	3	1
TRINITY_DN47445_c0_g1::TRINITY_DN47445_c0_g1_i1::g.72918::m.72918	ENSGACP00000027558.1	ENSGACG00000020844	ENSGACG00000020844	gtf2ird1	4	1
TRINITY_DN50539_c1_g1::TRINITY_DN50539_c1_g1_i2::g.101134::m.101134	ENSLBEP00000031362.1	ENSLBEG00000023636	ENSGACG00000020843	clip2	4	1
TRINITY_DN48056_c0_g2::TRINITY_DN48056_c0_g2_i1::g.77301::m.77301	ENSLCRP00005038787.1	ENSLCRG00005015028	ENSGACG00000020842	rbm41	3	1
TRINITY_DN48336_c1_g1::TRINITY_DN48336_c1_g1_i1::g.79272::m.79272	ENSCGOP00000021876.1	ENSCGOG00000010521	ENSGACG00000020841	klf5l	4	1
TRINITY_DN47584_c0_g1::TRINITY_DN47584_c0_g1_i2::g.73902::m.73902	ENSGACP00000027552.1	ENSGACG00000020839	ENSGACG00000020839	pof1b	3	0.994169
TRINITY_DN50579_c0_g1::TRINITY_DN50579_c0_g1_i1::g.101980::m.101980	ENSCGOP00000021883.1	ENSCGOG00000010525	ENSGACG00000020837	zgc:123105	4	1
TRINITY_DN33166_c0_g1::TRINITY_DN33166_c0_g1_i1::g.28201::m.28201	ENSLCRP00005038790.1	ENSLCRG00005015029	ENSGACG00000020834	cldn2	3	0.988764
TRINITY_DN50952_c1_g2::TRINITY_DN50952_c1_g2_i1::g.109148::m.109148	ENSLBEP00000005923.1	ENSLBEG00000004536	ENSGACG00000020832	slc25a14	4	0.989583
TRINITY_DN17887_c0_g1::TRINITY_DN17887_c0_g1_i1::g.14590::m.14590	ENSCGOP00000022676.1	ENSCGOG00000010860	ENSGACG00000020831	btg4	3	1
TRINITY_DN51182_c0_g1::TRINITY_DN51182_c0_g1_i1::g.113013::m.113013	ENSCGOP00000022699.1	ENSCGOG00000010863	ENSGACG00000020830		4	1
TRINITY_DN24812_c0_g1::TRINITY_DN24812_c0_g1_i1::g.17000::m.17000	ENSCGOP00000038568.1	ENSCGOG00000017685	ENSGACG00000020829	st6gal1	4	0.854508
TRINITY_DN44095_c0_g1::TRINITY_DN44095_c0_g1_i1::g.56011::m.56011	ENSGACP00000027536.1	ENSGACG00000020827	ENSGACG00000020827	ncf1	4	1
TRINITY_DN88877_c0_g1::TRINITY_DN88877_c0_g1_i1::g.125240::m.125240	ENSLBEP00000012571.1	ENSLBEG00000009644	ENSGACG00000020826	mrpl22	4	1
TRINITY_DN50936_c0_g1::TRINITY_DN50936_c0_g1_i1::g.108987::m.108987	ENSGACP00000027533.1	ENSGACG00000020825	ENSGACG00000020825	gemin5	4	1
TRINITY_DN43077_c0_g1::TRINITY_DN43077_c0_g1_i1::g.52030::m.52030	ENSLBEP00000012753.1	ENSLBEG00000009781	ENSGACG00000020824	cnot8	4	0.996503
TRINITY_DN49407_c0_g1::TRINITY_DN49407_c0_g1_i2::g.87806::m.87806	ENSLBEP00000012833.1	ENSLBEG00000009840	ENSGACG00000020823	fam114a2	4	1
TRINITY_DN101773_c0_g1::TRINITY_DN101773_c0_g1_i1::g.129765::m.129765	ENSGACP00000027529.1	ENSGACG00000020822	ENSGACG00000020822	MFAP3	3	0.678431
TRINITY_DN34020_c0_g1::TRINITY_DN34020_c0_g1_i1::g.29646::m.29646	ENSLBEP00000012928.1	ENSLBEG00000009929	ENSGACG00000020821	GALNT10(1ofmany)	4	0.643564
TRINITY_DN33667_c1_g3::TRINITY_DN33667_c1_g3_i1::g.56655::m.56655	ENSLCRP00005063541.1	ENSLCRG00005023285	ENSGACG00000020820	GALNT10(1ofmany)	3	0.65604
TRINITY_DN30852_c0_g1::TRINITY_DN30852_c0_g1_i1::g.24415::m.24415	ENSLBEP00000026150.1	ENSLBEG00000019916	ENSGACG00000020817	sap30l	4	1
TRINITY_DN41735_c1_g1::TRINITY_DN41735_c1_g1_i1::g.47459::m.47459	ENSGACP00000027521.1	ENSGACG00000020816	ENSGACG00000020816	HAND1	4	1
TRINITY_DN39734_c0_g1::TRINITY_DN39734_c0_g1_i1::g.41734::m.41734	ENSGACP00000027519.1	ENSGACG00000020815	ENSGACG00000020815	sgcd	4	0.99661
TRINITY_DN43934_c0_g1::TRINITY_DN43934_c0_g1_i1::g.55466::m.55466	ENSCGOP00000031857.1	ENSCGOG00000014864	ENSGACG00000020814	si:dkeyp-23e4.3	3	0.542247
TRINITY_DN50267_c2_g2::TRINITY_DN50267_c2_g2_i1::g.97765::m.97765	ENSLBEP00000028147.1	ENSLBEG00000021321	ENSGACG00000020813	rars	4	1
TRINITY_DN48908_c0_g2::TRINITY_DN48908_c0_g2_i1::g.83683::m.83683	ENSLBEP00000028295.1	ENSLBEG00000021403	ENSGACG00000020812	wwc1	4	0.823883
TRINITY_DN39242_c0_g1::TRINITY_DN39242_c0_g1_i1::g.40430::m.40430	ENSCGOP00000034526.1	ENSCGOG00000016005	ENSGACG00000020811		4	1
TRINITY_DN46575_c1_g1::TRINITY_DN46575_c1_g1_i1::g.67784::m.67784	ENSLCRP00005062784.1	ENSLCRG00005023037	ENSGACG00000020808	grk6	4	0.998347
TRINITY_DN49363_c0_g1::TRINITY_DN49363_c0_g1_i1::g.87179::m.87179	ENSLCRP00005062738.1	ENSLCRG00005023034	ENSGACG00000020807	prr7	2	1
TRINITY_DN45030_c0_g1::TRINITY_DN45030_c0_g1_i1::g.60143::m.60143	ENSLCRP00005062736.1	ENSLCRG00005023033	ENSGACG00000020805	dbn1	4	1
TRINITY_DN38031_c0_g1::TRINITY_DN38031_c0_g1_i1::g.37401::m.37401	ENSLCRP00005062727.1	ENSLCRG00005023029	ENSGACG00000020804		4	1
TRINITY_DN39774_c0_g1::TRINITY_DN39774_c0_g1_i1::g.41678::m.41678	ENSGACP00000027504.1	ENSGACG00000020803	ENSGACG00000020803		4	0.989224
TRINITY_DN25532_c0_g1::TRINITY_DN25532_c0_g1_i1::g.17758::m.17758	ENSLBEP00000020849.1	ENSLBEG00000016036	ENSGACG00000020800	znf346	3	0.601852
TRINITY_DN15749_c0_g1::TRINITY_DN15749_c0_g1_i1::g.9146::m.9146	ENSGACP00000027500.1	ENSGACG00000020799	ENSGACG00000020799	fgfr4	4	0.686652
TRINITY_DN48574_c0_g2::TRINITY_DN48574_c0_g2_i1::g.81085::m.81085	ENSLBEP00000009221.1	ENSLBEG00000007108	ENSGACG00000020798	nsd1b	3	1
TRINITY_DN45794_c0_g1::TRINITY_DN45794_c0_g1_i1::g.63322::m.63322	ENSLBEP00000009248.1	ENSLBEG00000007159	ENSGACG00000020797	rab24	4	0.995122
TRINITY_DN58390_c1_g1::TRINITY_DN58390_c1_g1_i1::g.115450::m.115450	ENSCGOP00000039160.1	ENSCGOG00000017909	ENSGACG00000020796	pgrmc1	4	0.978495
TRINITY_DN33430_c0_g1::TRINITY_DN33430_c0_g1_i1::g.28620::m.28620	ENSLBEP00000009386.1	ENSLBEG00000007228	ENSGACG00000020795	pgk1	4	0.997608
TRINITY_DN26497_c1_g1::TRINITY_DN26497_c1_g1_i1::g.18993::m.18993	ENSCGOP00000040625.1	ENSCGOG00000018515	ENSGACG00000020794	KCNJ6	4	0.537688
TRINITY_DN42887_c0_g1::TRINITY_DN42887_c0_g1_i1::g.51573::m.51573	ENSGACP00000027493.1	ENSGACG00000020793	ENSGACG00000020793	rabgef1	4	1
TRINITY_DN51492_c0_g1::TRINITY_DN51492_c0_g1_i1::g.113270::m.113270	ENSLCRP00005001108.1	ENSLCRG00005000535	ENSGACG00000020786	capn5b	3	0.507576
TRINITY_DN50426_c0_g2::TRINITY_DN50426_c0_g2_i1::g.99861::m.99861	ENSGACP00000027484.1	ENSGACG00000020785	ENSGACG00000020785	CUL5	4	1
TRINITY_DN49901_c0_g1::TRINITY_DN49901_c0_g1_i1::g.93201::m.93201	ENSLCRP00005003994.1	ENSLCRG00005002122	ENSGACG00000020784	slc35f2	3	1
TRINITY_DN64024_c0_g1::TRINITY_DN64024_c0_g1_i1::g.117671::m.117671	ENSGACP00000027482.1	ENSGACG00000020783	ENSGACG00000020783		4	0.56092
TRINITY_DN2232_c0_g1::TRINITY_DN2232_c0_g1_i1::g.1482::m.1482	ENSGACP00000027477.1	ENSGACG00000020781	ENSGACG00000020781		4	1
TRINITY_DN94955_c0_g1::TRINITY_DN94955_c0_g1_i1::g.127575::m.127575	ENSLBEP00000032845.1	ENSLBEG00000024756	ENSGACG00000020780		1	1
TRINITY_DN41290_c0_g1::TRINITY_DN41290_c0_g1_i1::g.46176::m.46176	ENSGACP00000027474.1	ENSGACG00000020779	ENSGACG00000020779	usp2b	3	1
TRINITY_DN41788_c0_g1::TRINITY_DN41788_c0_g1_i1::g.47697::m.47697	ENSGACP00000027472.1	ENSGACG00000020777	ENSGACG00000020777	tbcelb	4	1
TRINITY_DN26732_c0_g1::TRINITY_DN26732_c0_g1_i1::g.19314::m.19314	ENSCGOP00000013586.1	ENSCGOG00000006632	ENSGACG00000020775	sc5d	4	1
TRINITY_DN23715_c1_g1::TRINITY_DN23715_c1_g1_i1::g.15877::m.15877	ENSGACP00000027467.1	ENSGACG00000020774	ENSGACG00000020774		1	1
TRINITY_DN46858_c0_g1::TRINITY_DN46858_c0_g1_i1::g.69497::m.69497	ENSLBEP00000012493.1	ENSLBEG00000009570	ENSGACG00000020773	ncam1a	4	1
TRINITY_DN31378_c0_g1::TRINITY_DN31378_c0_g1_i1::g.25136::m.25136	ENSGACP00000027464.1	ENSGACG00000020771	ENSGACG00000020771	zbtb16a	4	1
TRINITY_DN25239_c0_g1::TRINITY_DN25239_c0_g1_i1::g.17403::m.17403	ENSLBEP00000012201.1	ENSLBEG00000009329	ENSGACG00000020768	usp28	4	0.692395
TRINITY_DN46836_c0_g1::TRINITY_DN46836_c0_g1_i1::g.69446::m.69446	ENSGACP00000027458.1	ENSGACG00000020767	ENSGACG00000020767	orai2	4	1
TRINITY_DN20966_c0_g1::TRINITY_DN20966_c0_g1_i1::g.12726::m.12726	ENSLBEP00000012011.1	ENSLBEG00000008981	ENSGACG00000020766	bckdk	3	1
TRINITY_DN48011_c0_g1::TRINITY_DN48011_c0_g1_i1::g.77017::m.77017	ENSLCRP00005033068.1	ENSLCRG00005013031	ENSGACG00000020765	lrwd1	4	1
TRINITY_DN46218_c0_g1::TRINITY_DN46218_c0_g1_i1::g.65626::m.65626	ENSLBEP00000011491.1	ENSLBEG00000008855	ENSGACG00000020764	alkbh4	4	1
TRINITY_DN50109_c1_g1::TRINITY_DN50109_c1_g1_i1::g.95623::m.95623	ENSGACP00000027452.1	ENSGACG00000020763	ENSGACG00000020763		4	0.970655
TRINITY_DN44951_c0_g1::TRINITY_DN44951_c0_g1_i1::g.59494::m.59494	ENSCGOP00000004102.1	ENSCGOG00000002165	ENSGACG00000020762	mcama	4	0.998387
TRINITY_DN37788_c0_g1::TRINITY_DN37788_c0_g1_i2::g.36840::m.36840	ENSCGOP00000004084.1	ENSCGOG00000002067	ENSGACG00000020761	tmem120a	4	1
TRINITY_DN49456_c0_g1::TRINITY_DN49456_c0_g1_i1::g.87921::m.87921	ENSLCRP00005040721.1	ENSLCRG00005015672	ENSGACG00000020759	ap2b1	4	0.998952
TRINITY_DN48995_c1_g2::TRINITY_DN48995_c1_g2_i1::g.84382::m.84382	ENSLCRP00005042090.1	ENSLCRG00005015722	ENSGACG00000020758	mks1	4	1
TRINITY_DN45811_c0_g1::TRINITY_DN45811_c0_g1_i1::g.63451::m.63451	ENSCGOP00000044505.1	ENSCGOG00000019455	ENSGACG00000020757	zw10	4	1
TRINITY_DN42047_c0_g1::TRINITY_DN42047_c0_g1_i1::g.48566::m.48566	ENSLBEP00000010574.1	ENSLBEG00000008165	ENSGACG00000020756	pom121	2	0.538241
TRINITY_DN25981_c0_g1::TRINITY_DN25981_c0_g1_i1::g.18344::m.18344	ENSCGOP00000043012.1	ENSCGOG00000019439	ENSGACG00000020755	tbl2	4	1
TRINITY_DN50712_c1_g1::TRINITY_DN50712_c1_g1_i2::g.104412::m.104412	ENSLCRP00005042421.1	ENSLCRG00005016266	ENSGACG00000020754	mybbp1a	4	1
TRINITY_DN48799_c0_g1::TRINITY_DN48799_c0_g1_i1::g.82685::m.82685	ENSLBEP00000010314.1	ENSLBEG00000007983	ENSGACG00000020753	si:dkey-183i3.9	1	0.960317
TRINITY_DN32520_c0_g1::TRINITY_DN32520_c0_g1_i1::g.27025::m.27025	ENSLBEP00000010272.1	ENSLBEG00000007954	ENSGACG00000020752	psmg1	4	1
TRINITY_DN30594_c0_g2::TRINITY_DN30594_c0_g2_i1::g.26648::m.26648	ENSGACP00000027434.1	ENSGACG00000020749	ENSGACG00000020749		3	1
TRINITY_DN23702_c0_g1::TRINITY_DN23702_c0_g1_i1::g.23767::m.23767	ENSGACP00000027433.1	ENSGACG00000020748	ENSGACG00000020748	jakmip2	4	0.761765
TRINITY_DN46492_c2_g1::TRINITY_DN46492_c2_g1_i1::g.67359::m.67359	ENSLBEP00000022059.1	ENSLBEG00000016888	ENSGACG00000020747	dpysl3	4	1
TRINITY_DN54052_c0_g1::TRINITY_DN54052_c0_g1_i1::g.114295::m.114295	ENSGACP00000027428.1	ENSGACG00000020746	ENSGACG00000020746	STK32A	4	0.673367
TRINITY_DN37011_c0_g1::TRINITY_DN37011_c0_g1_i1::g.35142::m.35142	ENSGACP00000027427.1	ENSGACG00000020745	ENSGACG00000020745	stk10	4	1
TRINITY_DN50590_c1_g1::TRINITY_DN50590_c1_g1_i10::g.101415::m.101415	ENSLBEP00000022662.1	ENSLBEG00000017207	ENSGACG00000020744	sh3pxd2b	4	1
TRINITY_DN8117_c0_g1::TRINITY_DN8117_c0_g1_i1::g.5170::m.5170	ENSGACP00000027424.1	ENSGACG00000020742	ENSGACG00000020742	gabra6b	4	0.585586
TRINITY_DN7014_c1_g1::TRINITY_DN7014_c1_g1_i1::g.4183::m.4183	ENSGACP00000027422.1	ENSGACG00000020740	ENSGACG00000020740	gabra1	4	0.686275
TRINITY_DN28930_c0_g1::TRINITY_DN28930_c0_g1_i1::g.21981::m.21981	ENSLCRP00005039620.1	ENSLCRG00005014438	ENSGACG00000020739	gabrg2	4	0.908745
TRINITY_DN32962_c0_g1::TRINITY_DN32962_c0_g1_i1::g.27856::m.27856	ENSGACP00000027418.1	ENSGACG00000020738	ENSGACG00000020738	ccni2	4	1
TRINITY_DN79595_c0_g1::TRINITY_DN79595_c0_g1_i1::g.122517::m.122517	ENSLCRP00005037036.1	ENSLCRG00005014422	ENSGACG00000020737	sept8a	4	1
TRINITY_DN51041_c0_g1::TRINITY_DN51041_c0_g1_i1::g.110840::m.110840	ENSLCRP00005037030.1	ENSLCRG00005014418	ENSGACG00000020735		3	1
TRINITY_DN40151_c0_g1::TRINITY_DN40151_c0_g1_i1::g.42794::m.42794	ENSGACP00000027413.1	ENSGACG00000020734	ENSGACG00000020734	aff4	4	1
TRINITY_DN19321_c0_g1::TRINITY_DN19321_c0_g1_i1::g.11192::m.11192	ENSLCRP00005036989.1	ENSLCRG00005014402	ENSGACG00000020733	zcchc10	3	0.521472
TRINITY_DN25898_c0_g1::TRINITY_DN25898_c0_g1_i1::g.28603::m.28603	ENSCGOP00000034683.1	ENSCGOG00000012374	ENSGACG00000020732	hspa4a	4	0.90584
TRINITY_DN47642_c0_g1::TRINITY_DN47642_c0_g1_i1::g.74016::m.74016	ENSGACP00000027409.2	ENSGACG00000020731	ENSGACG00000020731	zmp:0000000524	4	1
TRINITY_DN48196_c2_g2::TRINITY_DN48196_c2_g2_i1::g.78454::m.78454	ENSLCRP00005031975.1	ENSLCRG00005012534	ENSGACG00000020729	ndfip1l	2	1
TRINITY_DN41972_c0_g1::TRINITY_DN41972_c0_g1_i1::g.48313::m.48313	ENSGACP00000027405.1	ENSGACG00000020728	ENSGACG00000020728	spry4	4	1
TRINITY_DN23054_c1_g1::TRINITY_DN23054_c1_g1_i1::g.15120::m.15120	ENSLCRP00005031549.1	ENSLCRG00005012521	ENSGACG00000020727	fgf1b	4	1
TRINITY_DN22142_c0_g1::TRINITY_DN22142_c0_g1_i1::g.14015::m.14015	ENSLCRP00005031504.1	ENSLCRG00005012211	ENSGACG00000020726	ARHGAP26	4	0.817715
TRINITY_DN29789_c0_g1::TRINITY_DN29789_c0_g1_i1::g.22759::m.22759	ENSLBEP00000033771.1	ENSLBEG00000025423	ENSGACG00000020725	NR3C1(1ofmany)	4	0.803279
TRINITY_DN42929_c0_g1::TRINITY_DN42929_c0_g1_i1::g.51764::m.51764	ENSGACP00000027399.1	ENSGACG00000020724	ENSGACG00000020724	yipf5	4	1
TRINITY_DN11193_c0_g1::TRINITY_DN11193_c0_g1_i1::g.7685::m.7685	ENSLBEP00000033703.1	ENSLBEG00000025381	ENSGACG00000020723	kctd16b	4	0.858537
TRINITY_DN9074_c0_g1::TRINITY_DN9074_c0_g1_i1::g.4746::m.4746	ENSGACP00000027397.1	ENSGACG00000020722	ENSGACG00000020722	GRXCR2	3	0.852273
TRINITY_DN6998_c0_g2::TRINITY_DN6998_c0_g2_i1::g.4142::m.4142	ENSGACP00000027396.1	ENSGACG00000020721	ENSGACG00000020721	plac8l1	4	1
TRINITY_DN37131_c0_g1::TRINITY_DN37131_c0_g1_i1::g.35401::m.35401	ENSGACP00000027395.1	ENSGACG00000020720	ENSGACG00000020720	larsb	3	1
TRINITY_DN44096_c0_g1::TRINITY_DN44096_c0_g1_i1::g.55994::m.55994	ENSGACP00000027394.1	ENSGACG00000020719	ENSGACG00000020719	rbm27	4	0.825048
TRINITY_DN38035_c0_g1::TRINITY_DN38035_c0_g1_i1::g.37440::m.37440	ENSCGOP00000018261.1	ENSCGOG00000007389	ENSGACG00000020717	rad50	4	1
TRINITY_DN19873_c0_g2::TRINITY_DN19873_c0_g2_i1::g.11728::m.11728	ENSGACP00000027390.1	ENSGACG00000020715	ENSGACG00000020715		4	0.682119
TRINITY_DN35214_c0_g1::TRINITY_DN35214_c0_g1_i1::g.31391::m.31391	ENSCGOP00000015106.1	ENSCGOG00000007329	ENSGACG00000020714	nsg2	3	1
TRINITY_DN49324_c0_g3::TRINITY_DN49324_c0_g3_i1::g.86931::m.86931	ENSLBEP00000031855.1	ENSLBEG00000023977	ENSGACG00000020713	LTBP3	4	1
TRINITY_DN38200_c0_g1::TRINITY_DN38200_c0_g1_i1::g.37735::m.37735	ENSLBEP00000031631.1	ENSLBEG00000023866	ENSGACG00000020711	klhl13	4	1
TRINITY_DN48899_c0_g1::TRINITY_DN48899_c0_g1_i1::g.83483::m.83483	ENSGACP00000027384.1	ENSGACG00000020710	ENSGACG00000020710	wdr44	4	1
TRINITY_DN48077_c0_g1::TRINITY_DN48077_c0_g1_i1::g.77614::m.77614	ENSLBEP00000003386.1	ENSLBEG00000002498	ENSGACG00000020709	zgc:163098	3	0.99473
TRINITY_DN39768_c0_g1::TRINITY_DN39768_c0_g1_i1::g.41764::m.41764	ENSGACP00000027382.1	ENSGACG00000020708	ENSGACG00000020708	lrch2	4	1
TRINITY_DN12779_c0_g1::TRINITY_DN12779_c0_g1_i1::g.7653::m.7653	ENSGACP00000027379.1	ENSGACG00000020706	ENSGACG00000020706		4	1
TRINITY_DN27750_c0_g1::TRINITY_DN27750_c0_g1_i1::g.20597::m.20597	ENSLBEP00000003590.1	ENSLBEG00000002765	ENSGACG00000020705		4	1
TRINITY_DN29907_c0_g2::TRINITY_DN29907_c0_g2_i1::g.22932::m.22932	ENSLCRP00005035055.1	ENSLCRG00005013681	ENSGACG00000020704		4	0.998498
TRINITY_DN47443_c0_g1::TRINITY_DN47443_c0_g1_i1::g.72773::m.72773	ENSCGOP00000050344.1	ENSCGOG00000022358	ENSGACG00000020701	mepce	2	1
TRINITY_DN37401_c0_g1::TRINITY_DN37401_c0_g1_i1::g.35941::m.35941	ENSGACP00000027373.1	ENSGACG00000020700	ENSGACG00000020700	defbl2	4	0.730159
TRINITY_DN37401_c1_g6::TRINITY_DN37401_c1_g6_i1::g.35948::m.35948	ENSLBEP00000003815.1	ENSLBEG00000002961	ENSGACG00000020699	spag7	4	0.995652
TRINITY_DN44284_c2_g1::TRINITY_DN44284_c2_g1_i1::g.56810::m.56810	ENSLBEP00000003901.1	ENSLBEG00000003026	ENSGACG00000020697	neu3.1	4	1
TRINITY_DN30718_c0_g1::TRINITY_DN30718_c0_g1_i1::g.24133::m.24133	ENSGACP00000027368.1	ENSGACG00000020696	ENSGACG00000020696	KCNAB3(1ofmany)	4	0.981928
TRINITY_DN48740_c0_g1::TRINITY_DN48740_c0_g1_i1::g.82171::m.82171	ENSLCRP00005034442.1	ENSLCRG00005013471	ENSGACG00000020695	ephb4a	4	0.50915
TRINITY_DN46055_c0_g1::TRINITY_DN46055_c0_g1_i3::g.64761::m.64761	ENSGACP00000027364.1	ENSGACG00000020694	ENSGACG00000020694	dlg4a	4	1
TRINITY_DN41120_c2_g2::TRINITY_DN41120_c2_g2_i1::g.45769::m.45769	ENSGACP00000027362.2	ENSGACG00000020693	ENSGACG00000020693	zbtb20	4	1
TRINITY_DN24043_c0_g7::TRINITY_DN24043_c0_g7_i1::g.16286::m.16286	ENSGACP00000027360.1	ENSGACG00000020692	ENSGACG00000020692		1	0.996656
TRINITY_DN45815_c0_g1::TRINITY_DN45815_c0_g1_i1::g.63455::m.63455	ENSGACP00000027358.1	ENSGACG00000020690	ENSGACG00000020690	cdc23	4	0.975737
TRINITY_DN19934_c0_g1::TRINITY_DN19934_c0_g1_i1::g.11791::m.11791	ENSLCRP00005018025.1	ENSLCRG00005007409	ENSGACG00000020688	zgc:175280	4	0.984823
TRINITY_DN25704_c0_g1::TRINITY_DN25704_c0_g1_i1::g.17940::m.17940	ENSLCRP00005018013.1	ENSLCRG00005007402	ENSGACG00000020687	casr	4	0.918803
TRINITY_DN27569_c0_g1::TRINITY_DN27569_c0_g1_i1::g.20413::m.20413	ENSCGOP00000054678.1	ENSCGOG00000023906	ENSGACG00000020686	b4galt4	4	0.882184
TRINITY_DN50871_c1_g1::TRINITY_DN50871_c1_g1_i1::g.107305::m.107305	ENSLBEP00000004678.1	ENSLBEG00000003615	ENSGACG00000020685	arhgap31	4	0.757143
TRINITY_DN45177_c0_g1::TRINITY_DN45177_c0_g1_i1::g.60634::m.60634	ENSCGOP00000003558.1	ENSCGOG00000001652	ENSGACG00000020682		2	0.967638
TRINITY_DN42330_c0_g1::TRINITY_DN42330_c0_g1_i1::g.49554::m.49554	ENSCGOP00000003599.1	ENSCGOG00000001943	ENSGACG00000020679		4	0.961039
TRINITY_DN3387_c0_g1::TRINITY_DN3387_c0_g1_i1::g.2100::m.2100	ENSLCRP00005017774.1	ENSLCRG00005007311	ENSGACG00000020678	prdx4	4	0.994048
TRINITY_DN50061_c14_g1::TRINITY_DN50061_c14_g1_i1::g.95130::m.95130	ENSLBEP00000005068.1	ENSLBEG00000003915	ENSGACG00000020677	pdha1a	4	0.997442
TRINITY_DN46311_c0_g1::TRINITY_DN46311_c0_g1_i1::g.66171::m.66171	ENSCGOP00000006106.1	ENSCGOG00000003125	ENSGACG00000020673	lipia	1	0.988636
TRINITY_DN36145_c0_g1::TRINITY_DN36145_c0_g1_i1::g.33206::m.33206	ENSGACP00000027338.1	ENSGACG00000020672	ENSGACG00000020672		4	0.98
TRINITY_DN91522_c0_g1::TRINITY_DN91522_c0_g1_i1::g.126490::m.126490	ENSLBEP00000005405.1	ENSLBEG00000004137	ENSGACG00000020671		4	0.619318
TRINITY_DN101941_c0_g1::TRINITY_DN101941_c0_g1_i1::g.129811::m.129811	ENSGACP00000027335.1	ENSGACG00000020669	ENSGACG00000020669		4	1
TRINITY_DN32992_c0_g1::TRINITY_DN32992_c0_g1_i1::g.27918::m.27918	ENSLBEP00000005536.1	ENSLBEG00000004256	ENSGACG00000020668	phldb2a	3	0.823529
TRINITY_DN60843_c0_g1::TRINITY_DN60843_c0_g1_i1::g.97089::m.97089	ENSGACP00000027332.1	ENSGACG00000020667	ENSGACG00000020667	gabrr3a	1	0.576596
TRINITY_DN14126_c0_g1::TRINITY_DN14126_c0_g1_i1::g.8320::m.8320	ENSCGOP00000006301.1	ENSCGOG00000003312	ENSGACG00000020666		2	0.791667
TRINITY_DN60289_c0_g1::TRINITY_DN60289_c0_g1_i1::g.116401::m.116401	ENSLBEP00000005747.1	ENSLBEG00000004400	ENSGACG00000020665	sms	4	1
TRINITY_DN50535_c0_g1::TRINITY_DN50535_c0_g1_i1::g.101625::m.101625	ENSCGOP00000006969.1	ENSCGOG00000003392	ENSGACG00000020662	nfrkb	4	1
TRINITY_DN50535_c0_g1::TRINITY_DN50535_c0_g1_i5::g.101646::m.101646	ENSLCRP00005027444.1	ENSLCRG00005010928	ENSGACG00000020661	tmem45b	4	1
TRINITY_DN30797_c0_g1::TRINITY_DN30797_c0_g1_i1::g.24291::m.24291	ENSCGOP00000008637.1	ENSCGOG00000004446	ENSGACG00000020659	dnajc18	4	1
TRINITY_DN31594_c0_g1::TRINITY_DN31594_c0_g1_i1::g.25525::m.25525	ENSLBEP00000006217.1	ENSLBEG00000004788	ENSGACG00000020657	cxxc5a	4	1
TRINITY_DN34205_c0_g1::TRINITY_DN34205_c0_g1_i2::g.59430::m.59430	ENSCGOP00000017205.1	ENSCGOG00000008243	ENSGACG00000020656	zgc:100829	3	0.510264
TRINITY_DN47360_c0_g3::TRINITY_DN47360_c0_g3_i4::g.72480::m.72480	ENSLBEP00000006262.1	ENSLBEG00000004827	ENSGACG00000020655	puraa	3	0.84965
TRINITY_DN50759_c0_g2::TRINITY_DN50759_c0_g2_i10::g.105254::m.105254	ENSLBEP00000006284.1	ENSLBEG00000004849	ENSGACG00000020654	nrg2a	4	0.830986
TRINITY_DN36153_c0_g1::TRINITY_DN36153_c0_g1_i2::g.74897::m.74897	ENSLCRP00005024834.1	ENSLCRG00005009954	ENSGACG00000020653	slc22a6l	4	1
TRINITY_DN48307_c2_g1::TRINITY_DN48307_c2_g1_i1::g.79368::m.79368	ENSCGOP00000039573.1	ENSCGOG00000017714	ENSGACG00000020650	pcnx3	4	1
TRINITY_DN48293_c2_g2::TRINITY_DN48293_c2_g2_i1::g.79220::m.79220	ENSCGOP00000042964.1	ENSCGOG00000019362	ENSGACG00000020647	dlat	4	1
TRINITY_DN32895_c0_g1::TRINITY_DN32895_c0_g1_i1::g.27695::m.27695	ENSLBEP00000021064.1	ENSLBEG00000016191	ENSGACG00000020642	mia	4	0.992248
TRINITY_DN28394_c0_g1::TRINITY_DN28394_c0_g1_i1::g.21323::m.21323	ENSCGOP00000042808.1	ENSCGOG00000019352	ENSGACG00000020641	bicdl2	4	1
TRINITY_DN44191_c0_g1::TRINITY_DN44191_c0_g1_i1::g.56443::m.56443	ENSLBEP00000020972.1	ENSLBEG00000016127	ENSGACG00000020640	TOMM40L	4	0.996988
TRINITY_DN41966_c0_g1::TRINITY_DN41966_c0_g1_i1::g.48327::m.48327	ENSLBEP00000020892.1	ENSLBEG00000016044	ENSGACG00000020638	alg9	4	0.998371
TRINITY_DN45692_c0_g2::TRINITY_DN45692_c0_g2_i1::g.62802::m.62802	ENSGACP00000027293.1	ENSGACG00000020635	ENSGACG00000020635	chek1	3	1
TRINITY_DN43063_c0_g1::TRINITY_DN43063_c0_g1_i1::g.52142::m.52142	ENSGACP00000027292.1	ENSGACG00000020634	ENSGACG00000020634	nectin1a	4	0.993506
TRINITY_DN36625_c1_g1::TRINITY_DN36625_c1_g1_i2::g.79641::m.79641	ENSLCRP00005015527.1	ENSLCRG00005006557	ENSGACG00000020632	bud13	2	1
TRINITY_DN28391_c0_g1::TRINITY_DN28391_c0_g1_i1::g.21316::m.21316	ENSCGOP00000041443.1	ENSCGOG00000018812	ENSGACG00000020631	snrnp35	4	0.846535
TRINITY_DN35876_c0_g1::TRINITY_DN35876_c0_g1_i1::g.32642::m.32642	ENSGACP00000027288.1	ENSGACG00000020630	ENSGACG00000020630		4	0.866187
TRINITY_DN33367_c0_g2::TRINITY_DN33367_c0_g2_i1::g.28440::m.28440	ENSGACP00000027287.1	ENSGACG00000020629	ENSGACG00000020629		4	1
TRINITY_DN68506_c0_g1::TRINITY_DN68506_c0_g1_i1::g.118715::m.118715	ENSGACP00000027286.1	ENSGACG00000020628	ENSGACG00000020628	angptl5	4	0.94186
TRINITY_DN48049_c0_g1::TRINITY_DN48049_c0_g1_i2::g.77109::m.77109	ENSGACP00000027285.1	ENSGACG00000020627	ENSGACG00000020627		2	1
TRINITY_DN45967_c0_g1::TRINITY_DN45967_c0_g1_i1::g.64293::m.64293	ENSGACP00000027283.1	ENSGACG00000020626	ENSGACG00000020626	birc2	4	1
TRINITY_DN79278_c2_g10::TRINITY_DN79278_c2_g10_i1::g.122330::m.122330	ENSLBEP00000020134.1	ENSLBEG00000015475	ENSGACG00000020625	rpl23a	4	0.99359
TRINITY_DN44729_c0_g2::TRINITY_DN44729_c0_g2_i2::g.58745::m.58745	ENSLBEP00000020054.1	ENSLBEG00000015403	ENSGACG00000020624	ddx52	4	1
TRINITY_DN31539_c0_g1::TRINITY_DN31539_c0_g1_i1::g.25423::m.25423	ENSLCRP00005006144.1	ENSLCRG00005002194	ENSGACG00000020623	heatr6	4	0.593724
TRINITY_DN44140_c0_g1::TRINITY_DN44140_c0_g1_i1::g.56048::m.56048	ENSLCRP00005059397.1	ENSLCRG00005021985	ENSGACG00000020620	pigs	4	0.998224
TRINITY_DN21316_c0_g1::TRINITY_DN21316_c0_g1_i1::g.13121::m.13121	ENSGACP00000027273.1	ENSGACG00000020619	ENSGACG00000020619	aldocb	4	0.861035
TRINITY_DN61736_c0_g1::TRINITY_DN61736_c0_g1_i1::g.117010::m.117010	ENSLBEP00000019802.1	ENSLBEG00000015216	ENSGACG00000020618		3	0.567568
TRINITY_DN38375_c0_g1::TRINITY_DN38375_c0_g1_i1::g.38144::m.38144	ENSLBEP00000019781.1	ENSLBEG00000015176	ENSGACG00000020617	cct8	4	1
TRINITY_DN26525_c0_g1::TRINITY_DN26525_c0_g1_i1::g.19045::m.19045	ENSLBEP00000019535.1	ENSLBEG00000014959	ENSGACG00000020613	slc47a1(1ofmany)	4	0.763889
TRINITY_DN49554_c0_g1::TRINITY_DN49554_c0_g1_i1::g.89407::m.89407	ENSCGOP00000027947.1	ENSCGOG00000013128	ENSGACG00000020612		3	0.826172
TRINITY_DN26614_c0_g2::TRINITY_DN26614_c0_g2_i1::g.19175::m.19175	ENSGACP00000027260.1	ENSGACG00000020610	ENSGACG00000020610	slc25a1a	4	1
TRINITY_DN37743_c0_g1::TRINITY_DN37743_c0_g1_i1::g.36721::m.36721	ENSGACP00000027259.1	ENSGACG00000020609	ENSGACG00000020609	nle1	3	1
TRINITY_DN17429_c0_g1::TRINITY_DN17429_c0_g1_i1::g.10004::m.10004	ENSCGOP00000027381.1	ENSCGOG00000012840	ENSGACG00000020607	pitpnab	4	0.958955
TRINITY_DN198_c0_g1::TRINITY_DN198_c0_g1_i1::g.138::m.138	ENSGACP00000027255.1	ENSGACG00000020606	ENSGACG00000020606	slc43a2b	4	1
TRINITY_DN23616_c0_g1::TRINITY_DN23616_c0_g1_i1::g.15768::m.15768	ENSCGOP00000023598.1	ENSCGOG00000010841	ENSGACG00000020604	tmem135	4	0.578947
TRINITY_DN33357_c0_g1::TRINITY_DN33357_c0_g1_i1::g.28504::m.28504	ENSLBEP00000016171.1	ENSLBEG00000012506	ENSGACG00000020602	cadm2a	4	0.786047
TRINITY_DN46035_c0_g1::TRINITY_DN46035_c0_g1_i2::g.64616::m.64616	ENSLCRP00005061600.1	ENSLCRG00005022700	ENSGACG00000020601	paxbp1	4	1
TRINITY_DN12140_c0_g1::TRINITY_DN12140_c0_g1_i1::g.7265::m.7265	ENSGACP00000027246.1	ENSGACG00000020600	ENSGACG00000020600	slc7a1a	4	0.813644
TRINITY_DN75892_c0_g1::TRINITY_DN75892_c0_g1_i1::g.121349::m.121349	ENSLBEP00000016431.1	ENSLBEG00000012692	ENSGACG00000020599		3	0.50365
TRINITY_DN29775_c0_g1::TRINITY_DN29775_c0_g1_i1::g.22754::m.22754	ENSLCRP00005061679.1	ENSLCRG00005022722	ENSGACG00000020598	stoml3b	4	0.996587
TRINITY_DN48727_c0_g3::TRINITY_DN48727_c0_g3_i1::g.82256::m.82256	ENSGACP00000027239.1	ENSGACG00000020596	ENSGACG00000020596		4	0.875
TRINITY_DN42057_c0_g1::TRINITY_DN42057_c0_g1_i2::g.48690::m.48690	ENSGACP00000027237.1	ENSGACG00000020595	ENSGACG00000020595	vps36	4	0.997403
TRINITY_DN47031_c1_g1::TRINITY_DN47031_c1_g1_i1::g.70547::m.70547	ENSLBEP00000016922.1	ENSLBEG00000013011	ENSGACG00000020594	tpte	4	1
TRINITY_DN48575_c0_g1::TRINITY_DN48575_c0_g1_i1::g.81094::m.81094	ENSGACP00000027235.1	ENSGACG00000020593	ENSGACG00000020593	smpd1	4	1
TRINITY_DN31078_c0_g1::TRINITY_DN31078_c0_g1_i1::g.24746::m.24746	ENSCGOP00000020739.1	ENSCGOG00000010025	ENSGACG00000020592		4	0.997792
TRINITY_DN40133_c0_g1::TRINITY_DN40133_c0_g1_i1::g.42758::m.42758	ENSGACP00000027232.1	ENSGACG00000020591	ENSGACG00000020591	timm10b	4	0.794118
TRINITY_DN56749_c0_g1::TRINITY_DN56749_c0_g1_i1::g.115003::m.115003	ENSGACP00000027231.1	ENSGACG00000020590	ENSGACG00000020590	mtnr1bb	1	0.816901
TRINITY_DN42526_c3_g1::TRINITY_DN42526_c3_g1_i1::g.50333::m.50333	ENSCGOP00000021325.1	ENSCGOG00000010269	ENSGACG00000020588	chordc1b	4	0.928994
TRINITY_DN21364_c0_g1::TRINITY_DN21364_c0_g1_i1::g.13163::m.13163	ENSCGOP00000022427.1	ENSCGOG00000010328	ENSGACG00000020587	TYR(1ofmany)	3	0.524715
TRINITY_DN99420_c0_g1::TRINITY_DN99420_c0_g1_i1::g.128725::m.128725	ENSLBEP00000019037.1	ENSLBEG00000014628	ENSGACG00000020581	sod1	4	0.993548
TRINITY_DN50518_c1_g1::TRINITY_DN50518_c1_g1_i1::g.101381::m.101381	ENSLBEP00000019984.1	ENSLBEG00000015081	ENSGACG00000020575	synj1	4	1
TRINITY_DN30714_c0_g1::TRINITY_DN30714_c0_g1_i1::g.24136::m.24136	ENSGACP00000027202.1	ENSGACG00000020573	ENSGACG00000020573	dchs1b	4	0.699725
TRINITY_DN50562_c1_g1::TRINITY_DN50562_c1_g1_i1::g.101870::m.101870	ENSGACP00000027201.1	ENSGACG00000020572	ENSGACG00000020572	arfip2b	4	1
TRINITY_DN39431_c0_g1::TRINITY_DN39431_c0_g1_i1::g.40984::m.40984	ENSCGOP00000042645.1	ENSCGOG00000019095	ENSGACG00000020571	trim3b	4	0.725916
TRINITY_DN40105_c1_g1::TRINITY_DN40105_c1_g1_i1::g.42656::m.42656	ENSLBEP00000025985.1	ENSLBEG00000019789	ENSGACG00000020570	trim47	4	0.997912
TRINITY_DN49534_c0_g1::TRINITY_DN49534_c0_g1_i1::g.89227::m.89227	ENSCGOP00000043629.1	ENSCGOG00000019344	ENSGACG00000020568	trpc4a	4	1
TRINITY_DN45726_c1_g1::TRINITY_DN45726_c1_g1_i1::g.63023::m.63023	ENSGACP00000027192.1	ENSGACG00000020567	ENSGACG00000020567	postna	4	1
TRINITY_DN17376_c0_g1::TRINITY_DN17376_c0_g1_i1::g.13960::m.13960	ENSLBEP00000026888.1	ENSLBEG00000020438	ENSGACG00000020566	ugt5d1	4	0.998127
TRINITY_DN43808_c0_g1::TRINITY_DN43808_c0_g1_i1::g.54982::m.54982	ENSLBEP00000026974.1	ENSLBEG00000020472	ENSGACG00000020565	supt20	4	1
TRINITY_DN40603_c0_g1::TRINITY_DN40603_c0_g1_i1::g.44212::m.44212	ENSLCRP00005024348.1	ENSLCRG00005009768	ENSGACG00000020564	exosc8	4	0.996403
TRINITY_DN45570_c0_g1::TRINITY_DN45570_c0_g1_i1::g.62274::m.62274	ENSLBEP00000027156.1	ENSLBEG00000020610	ENSGACG00000020563	alg5	4	0.996904
TRINITY_DN17346_c0_g1::TRINITY_DN17346_c0_g1_i1::g.9951::m.9951	ENSGACP00000027185.1	ENSGACG00000020562	ENSGACG00000020562	smad9	1	0.725877
TRINITY_DN44989_c0_g1::TRINITY_DN44989_c0_g1_i1::g.59491::m.59491	ENSGACP00000027184.1	ENSGACG00000020561	ENSGACG00000020561	rfxap	4	1
TRINITY_DN60725_c0_g1::TRINITY_DN60725_c0_g1_i1::g.116584::m.116584	ENSLBEP00000027390.1	ENSLBEG00000020754	ENSGACG00000020560	dclk1a	4	0.997167
TRINITY_DN45018_c1_g1::TRINITY_DN45018_c1_g1_i1::g.60026::m.60026	ENSCGOP00000049132.1	ENSCGOG00000021912	ENSGACG00000020558	ccna1	1	0.557252
TRINITY_DN69966_c0_g1::TRINITY_DN69966_c0_g1_i1::g.104487::m.104487	ENSLBEP00000027574.1	ENSLBEG00000020917	ENSGACG00000020557	SERTM1	4	0.990991
TRINITY_DN48205_c0_g1::TRINITY_DN48205_c0_g1_i1::g.78477::m.78477	ENSLCRP00005030947.1	ENSLCRG00005011260	ENSGACG00000020555		4	0.652027
TRINITY_DN48292_c0_g1::TRINITY_DN48292_c0_g1_i1::g.79175::m.79175	ENSLBEP00000004391.1	ENSLBEG00000003350	ENSGACG00000020554	rfc3	4	0.997199
TRINITY_DN45379_c0_g1::TRINITY_DN45379_c0_g1_i1::g.61453::m.61453	ENSLBEP00000004335.1	ENSLBEG00000003279	ENSGACG00000020553	kl	4	0.989879
TRINITY_DN46203_c2_g1::TRINITY_DN46203_c2_g1_i1::g.65650::m.65650	ENSLCRP00005040028.1	ENSLCRG00005012606	ENSGACG00000020552	pds5b	4	0.968382
TRINITY_DN50881_c3_g1::TRINITY_DN50881_c3_g1_i1::g.107584::m.107584	ENSLBEP00000003954.1	ENSLBEG00000002864	ENSGACG00000020551	fryb	4	0.919521
TRINITY_DN46368_c0_g1::TRINITY_DN46368_c0_g1_i2::g.66711::m.66711	ENSCGOP00000054393.1	ENSCGOG00000023811	ENSGACG00000020550	rxfp2a	4	1
TRINITY_DN28448_c0_g1::TRINITY_DN28448_c0_g1_i1::g.21392::m.21392	ENSGACP00000027168.1	ENSGACG00000020549	ENSGACG00000020549	b3glctb	4	1
TRINITY_DN20080_c0_g1::TRINITY_DN20080_c0_g1_i1::g.11840::m.11840	ENSLCRP00005053158.1	ENSLCRG00005019929	ENSGACG00000020546		2	0.993631
TRINITY_DN68358_c0_g1::TRINITY_DN68358_c0_g1_i1::g.118633::m.118633	ENSGACP00000027163.1	ENSGACG00000020545	ENSGACG00000020545	HMGB1	1	0.792627
TRINITY_DN39040_c0_g1::TRINITY_DN39040_c0_g1_i1::g.39854::m.39854	ENSLCRP00005053145.1	ENSLCRG00005019926	ENSGACG00000020544	ubl3a	4	1
TRINITY_DN101138_c0_g1::TRINITY_DN101138_c0_g1_i1::g.129500::m.129500	ENSLCRP00005003956.1	ENSLCRG00005002109	ENSGACG00000020526		4	0.813559
TRINITY_DN50606_c0_g1::TRINITY_DN50606_c0_g1_i1::g.102432::m.102432	ENSCGOP00000003138.1	ENSCGOG00000001675	ENSGACG00000020525	smyd4	2	1
TRINITY_DN48486_c0_g1::TRINITY_DN48486_c0_g1_i1::g.80331::m.80331	ENSLCRP00005003944.1	ENSLCRG00005002070	ENSGACG00000020524	RPA1(1ofmany)	4	0.820738
TRINITY_DN41079_c0_g1::TRINITY_DN41079_c0_g1_i1::g.45615::m.45615	ENSGACP00000027135.1	ENSGACG00000020522	ENSGACG00000020522	ovca2	4	1
TRINITY_DN43116_c0_g1::TRINITY_DN43116_c0_g1_i1::g.52327::m.52327	ENSGACP00000027134.1	ENSGACG00000020521	ENSGACG00000020521	smg6	4	0.921114
TRINITY_DN49263_c3_g1::TRINITY_DN49263_c3_g1_i1::g.86215::m.86215	ENSGACP00000027133.1	ENSGACG00000020520	ENSGACG00000020520	taok1b	4	0.860374
TRINITY_DN19749_c0_g1::TRINITY_DN19749_c0_g1_i1::g.11578::m.11578	ENSLBEP00000037099.1	ENSLBEG00000027703	ENSGACG00000020519	coro6	4	0.997872
TRINITY_DN24223_c0_g1::TRINITY_DN24223_c0_g1_i1::g.16446::m.16446	ENSGACP00000027129.1	ENSGACG00000020517	ENSGACG00000020517	ssh2b	4	0.997596
TRINITY_DN38517_c0_g1::TRINITY_DN38517_c0_g1_i1::g.38458::m.38458	ENSLCRP00005002956.1	ENSLCRG00005001409	ENSGACG00000020516	nsrp1	3	1
TRINITY_DN49251_c1_g1::TRINITY_DN49251_c1_g1_i1::g.86339::m.86339	ENSCGOP00000014780.1	ENSCGOG00000006664	ENSGACG00000020513	supt6h	4	1
TRINITY_DN36194_c0_g1::TRINITY_DN36194_c0_g1_i1::g.33282::m.33282	ENSLBEP00000037459.1	ENSLBEG00000027956	ENSGACG00000020512	sdf2	4	0.995595
TRINITY_DN12074_c0_g1::TRINITY_DN12074_c0_g1_i1::g.7220::m.7220	ENSCGOP00000014914.1	ENSCGOG00000007236	ENSGACG00000020511	caln2	4	1
TRINITY_DN44784_c0_g1::TRINITY_DN44784_c0_g1_i1::g.58936::m.58936	ENSLCRP00005041884.1	ENSLCRG00005016087	ENSGACG00000020508	mettl27	3	0.991266
TRINITY_DN40666_c0_g1::TRINITY_DN40666_c0_g1_i1::g.44355::m.44355	ENSCGOP00000018754.1	ENSCGOG00000007283	ENSGACG00000020507	nf2b	4	1
TRINITY_DN4661_c0_g1::TRINITY_DN4661_c0_g1_i1::g.2834::m.2834	ENSGACP00000027112.1	ENSGACG00000020504	ENSGACG00000020504		2	0.623656
TRINITY_DN21634_c0_g1::TRINITY_DN21634_c0_g1_i1::g.19778::m.19778	ENSCGOP00000019177.1	ENSCGOG00000009190	ENSGACG00000020503	cldnd(1ofmany)	1	1
TRINITY_DN19617_c0_g1::TRINITY_DN19617_c0_g1_i1::g.17188::m.17188	ENSCGOP00000019299.1	ENSCGOG00000009257	ENSGACG00000020501	CLDN4(1ofmany)	1	0.995261
TRINITY_DN55202_c0_g1::TRINITY_DN55202_c0_g1_i1::g.99026::m.99026	ENSLCRP00005041877.1	ENSLCRG00005016081	ENSGACG00000020500	cldnb	2	0.995349
TRINITY_DN28135_c0_g1::TRINITY_DN28135_c0_g1_i1::g.21053::m.21053	ENSGACP00000027106.1	ENSGACG00000020499	ENSGACG00000020499	cldnc	2	0.995536
TRINITY_DN11591_c0_g1::TRINITY_DN11591_c0_g1_i1::g.6954::m.6954	ENSLCRP00005041875.1	ENSLCRG00005016079	ENSGACG00000020498	cldnh	4	0.995392
TRINITY_DN2609_c0_g1::TRINITY_DN2609_c0_g1_i1::g.1716::m.1716	ENSLBEP00000037766.1	ENSLBEG00000028190	ENSGACG00000020497	abhd11	4	1
TRINITY_DN42431_c0_g1::TRINITY_DN42431_c0_g1_i1::g.49931::m.49931	ENSLBEP00000000076.1	ENSLBEG00000000035	ENSGACG00000020495	SUMF2	4	1
TRINITY_DN42153_c0_g1::TRINITY_DN42153_c0_g1_i1::g.49037::m.49037	ENSCGOP00000020580.1	ENSCGOG00000009509	ENSGACG00000020494	cct6a	4	1
TRINITY_DN101221_c0_g1::TRINITY_DN101221_c0_g1_i1::g.129539::m.129539	ENSGACP00000027099.1	ENSGACG00000020493	ENSGACG00000020493	NIPSNAP2	4	1
TRINITY_DN42259_c0_g1::TRINITY_DN42259_c0_g1_i1::g.49308::m.49308	ENSLCRP00005041123.1	ENSLCRG00005015834	ENSGACG00000020492	mrps17	4	1
TRINITY_DN49136_c0_g1::TRINITY_DN49136_c0_g1_i1::g.85506::m.85506	ENSLBEP00000000209.1	ENSLBEG00000000134	ENSGACG00000020489		4	1
TRINITY_DN25840_c0_g1::TRINITY_DN25840_c0_g1_i1::g.18055::m.18055	ENSCGOP00000025398.1	ENSCGOG00000011459	ENSGACG00000020488	sept4a	4	0.52322
TRINITY_DN20163_c0_g1::TRINITY_DN20163_c0_g1_i1::g.11948::m.11948	ENSGACP00000027092.1	ENSGACG00000020487	ENSGACG00000020487	mntb	4	0.717863
TRINITY_DN42743_c0_g2::TRINITY_DN42743_c0_g2_i1::g.51174::m.51174	ENSLBEP00000000307.1	ENSLBEG00000000215	ENSGACG00000020486	pafah1b1b	4	0.997567
TRINITY_DN11155_c0_g1::TRINITY_DN11155_c0_g1_i1::g.6634::m.6634	ENSGACP00000027088.1	ENSGACG00000020483	ENSGACG00000020483	si:ch211-274p24.4	4	1
TRINITY_DN7865_c0_g1::TRINITY_DN7865_c0_g1_i1::g.4985::m.4985	ENSGACP00000027083.1	ENSGACG00000020479	ENSGACG00000020479	aifm5	4	0.625984
TRINITY_DN62363_c0_g1::TRINITY_DN62363_c0_g1_i1::g.103160::m.103160	ENSLBEP00000000552.1	ENSLBEG00000000442	ENSGACG00000020478	trarg1b	4	0.994475
TRINITY_DN40725_c0_g1::TRINITY_DN40725_c0_g1_i1::g.44487::m.44487	ENSGACP00000027080.1	ENSGACG00000020477	ENSGACG00000020477		4	1
TRINITY_DN68644_c0_g1::TRINITY_DN68644_c0_g1_i1::g.118785::m.118785	ENSCGOP00000026122.1	ENSCGOG00000012328	ENSGACG00000020476	cryba1b	2	0.944162
TRINITY_DN3801_c0_g1::TRINITY_DN3801_c0_g1_i1::g.2320::m.2320	ENSGACP00000027076.1	ENSGACG00000020475	ENSGACG00000020475		4	1
TRINITY_DN29627_c0_g1::TRINITY_DN29627_c0_g1_i1::g.22598::m.22598	ENSLBEP00000000634.1	ENSLBEG00000000488	ENSGACG00000020474	slc13a2	4	1
TRINITY_DN55481_c0_g1::TRINITY_DN55481_c0_g1_i1::g.99209::m.99209	ENSLCRP00005035901.1	ENSLCRG00005014002	ENSGACG00000020471	ca4c	4	0.554839
TRINITY_DN42258_c0_g1::TRINITY_DN42258_c0_g1_i1::g.49309::m.49309	ENSGACP00000027068.1	ENSGACG00000020470	ENSGACG00000020470	asl	4	0.997854
TRINITY_DN45066_c0_g1::TRINITY_DN45066_c0_g1_i1::g.60189::m.60189	ENSLBEP00000001027.1	ENSLBEG00000000804	ENSGACG00000020468	crcp	4	0.993103
TRINITY_DN50484_c0_g1::TRINITY_DN50484_c0_g1_i1::g.100737::m.100737	ENSLBEP00000001070.1	ENSLBEG00000000840	ENSGACG00000020467	tpst1l	4	0.997167
TRINITY_DN14916_c0_g1::TRINITY_DN14916_c0_g1_i1::g.8651::m.8651	ENSLCRP00005033126.1	ENSLCRG00005013049	ENSGACG00000020465	clint1b	4	1
TRINITY_DN49035_c0_g1::TRINITY_DN49035_c0_g1_i1::g.84810::m.84810	ENSCGOP00000032068.1	ENSCGOG00000014714	ENSGACG00000020464	TCERG1	4	1
TRINITY_DN45145_c0_g1::TRINITY_DN45145_c0_g1_i1::g.60313::m.60313	ENSLBEP00000001293.1	ENSLBEG00000000989	ENSGACG00000020463	pcyox1l	4	1
TRINITY_DN34632_c1_g1::TRINITY_DN34632_c1_g1_i1::g.30585::m.30585	ENSGACP00000027056.2	ENSGACG00000020462	ENSGACG00000020462	crebrf	4	0.80117
TRINITY_DN45750_c0_g1::TRINITY_DN45750_c0_g1_i1::g.62881::m.62881	ENSLBEP00000001402.1	ENSLBEG00000001098	ENSGACG00000020461	bnip1b	4	0.995671
TRINITY_DN32757_c0_g1::TRINITY_DN32757_c0_g1_i1::g.27382::m.27382	ENSGACP00000027054.1	ENSGACG00000020460	ENSGACG00000020460	bod1	4	1
TRINITY_DN43697_c0_g1::TRINITY_DN43697_c0_g1_i2::g.54400::m.54400	ENSGACP00000027053.1	ENSGACG00000020459	ENSGACG00000020459	htatsf1	4	1
TRINITY_DN43711_c2_g1::TRINITY_DN43711_c2_g1_i4::g.54479::m.54479	ENSLBEP00000001572.1	ENSLBEG00000001189	ENSGACG00000020458	EBF1(1ofmany)	4	1
TRINITY_DN3995_c0_g1::TRINITY_DN3995_c0_g1_i1::g.2477::m.2477	ENSGACP00000027051.1	ENSGACG00000020457	ENSGACG00000020457	rnf145b	4	1
TRINITY_DN36384_c0_g1::TRINITY_DN36384_c0_g1_i1::g.33740::m.33740	ENSGACP00000027050.1	ENSGACG00000020456	ENSGACG00000020456	ublcp1	4	1
TRINITY_DN59147_c0_g1::TRINITY_DN59147_c0_g1_i1::g.115873::m.115873	ENSGACP00000027047.1	ENSGACG00000020454	ENSGACG00000020454	ubtd2	4	1
TRINITY_DN3713_c0_g1::TRINITY_DN3713_c0_g1_i1::g.2262::m.2262	ENSGACP00000027046.1	ENSGACG00000020453	ENSGACG00000020453		4	1
TRINITY_DN14024_c0_g1::TRINITY_DN14024_c0_g1_i1::g.8261::m.8261	ENSCGOP00000003860.1	ENSCGOG00000002048	ENSGACG00000020451	AFAP1L1(1ofmany)	4	0.840731
TRINITY_DN43544_c0_g1::TRINITY_DN43544_c0_g1_i1::g.53738::m.53738	ENSLCRP00005049593.1	ENSLCRG00005018715	ENSGACG00000020445	znrd2	4	1
TRINITY_DN40976_c0_g2::TRINITY_DN40976_c0_g2_i2::g.45285::m.45285	ENSLCRP00005049583.1	ENSLCRG00005018711	ENSGACG00000020444		4	0.980645
TRINITY_DN20860_c0_g1::TRINITY_DN20860_c0_g1_i1::g.18699::m.18699	ENSGACP00000027032.1	ENSGACG00000020442	ENSGACG00000020442		3	0.609836
TRINITY_DN25674_c0_g1::TRINITY_DN25674_c0_g1_i1::g.17914::m.17914	ENSLBEP00000001447.1	ENSLBEG00000001107	ENSGACG00000020441	dpp3	4	0.998624
TRINITY_DN43120_c0_g1::TRINITY_DN43120_c0_g1_i1::g.52336::m.52336	ENSGACP00000027030.1	ENSGACG00000020440	ENSGACG00000020440	rbm14a	4	1
TRINITY_DN36047_c0_g1::TRINITY_DN36047_c0_g1_i2::g.33025::m.33025	ENSCGOP00000011611.1	ENSCGOG00000003802	ENSGACG00000020439		4	1
TRINITY_DN53001_c0_g1::TRINITY_DN53001_c0_g1_i1::g.113950::m.113950	ENSLCRP00005049074.1	ENSLCRG00005018538	ENSGACG00000020438	rab38c	4	0.744526
TRINITY_DN30609_c0_g3::TRINITY_DN30609_c0_g3_i1::g.23910::m.23910	ENSLBEP00000001745.1	ENSLBEG00000001347	ENSGACG00000020436	slc7a3a	4	1
TRINITY_DN46806_c0_g1::TRINITY_DN46806_c0_g1_i1::g.69176::m.69176	ENSLBEP00000001999.1	ENSLBEG00000001539	ENSGACG00000020433	slc9a6b	4	0.906805
TRINITY_DN42978_c0_g1::TRINITY_DN42978_c0_g1_i1::g.51879::m.51879	ENSLBEP00000002021.1	ENSLBEG00000001600	ENSGACG00000020432	fhl1b	4	1
TRINITY_DN20868_c0_g1::TRINITY_DN20868_c0_g1_i1::g.12580::m.12580	ENSLBEP00000002081.1	ENSLBEG00000001609	ENSGACG00000020431	adgrg4b	2	1
TRINITY_DN48656_c8_g2::TRINITY_DN48656_c8_g2_i2::g.82041::m.82041	ENSGACP00000027014.1	ENSGACG00000020430	ENSGACG00000020430	CPEB4(1ofmany)	4	1
TRINITY_DN22890_c0_g1::TRINITY_DN22890_c0_g1_i1::g.22674::m.22674	ENSLCRP00005055457.1	ENSLCRG00005020679	ENSGACG00000020428	cldn15b	4	1
TRINITY_DN23849_c0_g1::TRINITY_DN23849_c0_g1_i1::g.15959::m.15959	ENSLCRP00005055460.1	ENSLCRG00005020681	ENSGACG00000020427	sat2b	3	0.994253
TRINITY_DN28751_c0_g1::TRINITY_DN28751_c0_g1_i1::g.21716::m.21716	ENSLCRP00005055470.1	ENSLCRG00005020683	ENSGACG00000020426	taf6	4	1
TRINITY_DN574_c0_g1::TRINITY_DN574_c0_g1_i1::g.324::m.324	ENSGACP00000027005.1	ENSGACG00000020425	ENSGACG00000020425		1	0.966387
TRINITY_DN45434_c1_g1::TRINITY_DN45434_c1_g1_i1::g.61718::m.61718	ENSGACP00000026998.1	ENSGACG00000020421	ENSGACG00000020421	ubash3ba	4	1
TRINITY_DN46455_c6_g16::TRINITY_DN46455_c6_g16_i2::g.67401::m.67401	ENSCGOP00000042788.1	ENSCGOG00000019004	ENSGACG00000020420	bco2a	4	1
TRINITY_DN17294_c0_g1::TRINITY_DN17294_c0_g1_i1::g.9921::m.9921	ENSLBEP00000033336.1	ENSLBEG00000025086	ENSGACG00000020419	snx19a	4	0.981982
TRINITY_DN49713_c2_g1::TRINITY_DN49713_c2_g1_i1::g.91365::m.91365	ENSLBEP00000033240.1	ENSLBEG00000025045	ENSGACG00000020418		4	1
TRINITY_DN48691_c1_g1::TRINITY_DN48691_c1_g1_i1::g.81950::m.81950	ENSCGOP00000041816.1	ENSCGOG00000018923	ENSGACG00000020417		3	0.993151
TRINITY_DN38756_c0_g3::TRINITY_DN38756_c0_g3_i1::g.56483::m.56483	ENSLBEP00000033133.1	ENSLBEG00000024964	ENSGACG00000020415	phldb1a	4	0.990196
TRINITY_DN38698_c0_g1::TRINITY_DN38698_c0_g1_i1::g.38935::m.38935	ENSGACP00000026988.1	ENSGACG00000020414	ENSGACG00000020414		3	0.993103
TRINITY_DN3520_c0_g1::TRINITY_DN3520_c0_g1_i1::g.2247::m.2247	ENSGACP00000026987.1	ENSGACG00000020413	ENSGACG00000020413	c2cd2l	4	0.731861
TRINITY_DN45223_c0_g1::TRINITY_DN45223_c0_g1_i1::g.60839::m.60839	ENSLCRP00005037248.1	ENSLCRG00005014495	ENSGACG00000020412	dpagt1	4	0.995086
TRINITY_DN44881_c0_g2::TRINITY_DN44881_c0_g2_i3::g.59376::m.59376	ENSGACP00000026983.1	ENSGACG00000020411	ENSGACG00000020411	hinfp	4	1
TRINITY_DN43664_c0_g1::TRINITY_DN43664_c0_g1_i1::g.54287::m.54287	ENSLCRP00005037140.1	ENSLCRG00005014450	ENSGACG00000020408	kat5b	4	1
TRINITY_DN36799_c4_g1::TRINITY_DN36799_c4_g1_i1::g.83307::m.83307	ENSLCRP00005037101.1	ENSLCRG00005014425	ENSGACG00000020407	SIPA1	4	0.556059
TRINITY_DN36414_c0_g1::TRINITY_DN36414_c0_g1_i1::g.33784::m.33784	ENSLBEP00000032581.1	ENSLBEG00000024556	ENSGACG00000020406		4	0.636964
TRINITY_DN47375_c1_g2::TRINITY_DN47375_c1_g2_i1::g.72219::m.72219	ENSGACP00000026973.1	ENSGACG00000020405	ENSGACG00000020405	dpf2	4	1
TRINITY_DN39010_c0_g1::TRINITY_DN39010_c0_g1_i1::g.39765::m.39765	ENSLBEP00000032252.1	ENSLBEG00000024209	ENSGACG00000020404	sptbn2	4	1
TRINITY_DN27817_c0_g1::TRINITY_DN27817_c0_g1_i1::g.20716::m.20716	ENSLBEP00000033917.1	ENSLBEG00000025535	ENSGACG00000020403	slc25a35	4	0.996656
TRINITY_DN73765_c0_g1::TRINITY_DN73765_c0_g1_i1::g.120806::m.120806	ENSCGOP00000043112.1	ENSCGOG00000019474	ENSGACG00000020402	mpdu1a	2	0.539749
TRINITY_DN33483_c0_g1::TRINITY_DN33483_c0_g1_i1::g.28740::m.28740	ENSCGOP00000043121.1	ENSCGOG00000019479	ENSGACG00000020401	si:ch211-137i24.10	3	0.979058
TRINITY_DN43048_c0_g2::TRINITY_DN43048_c0_g2_i1::g.52000::m.52000	ENSLBEP00000033974.1	ENSLBEG00000025575	ENSGACG00000020400	slc25a15b	4	0.9967
TRINITY_DN48133_c0_g1::TRINITY_DN48133_c0_g1_i1::g.77997::m.77997	ENSLCRP00005054311.1	ENSLCRG00005020310	ENSGACG00000020396	slc12a9	4	1
TRINITY_DN48624_c0_g3::TRINITY_DN48624_c0_g3_i1::g.81451::m.81451	ENSLBEP00000021934.1	ENSLBEG00000016825	ENSGACG00000020395	gnb2	4	0.704268
TRINITY_DN49417_c4_g2::TRINITY_DN49417_c4_g2_i1::g.87599::m.87599	ENSCGOP00000054187.1	ENSCGOG00000020972	ENSGACG00000020394	mink1	4	1
TRINITY_DN43127_c0_g1::TRINITY_DN43127_c0_g1_i1::g.52359::m.52359	ENSGACP00000026957.1	ENSGACG00000020393	ENSGACG00000020393	pld2	4	1
TRINITY_DN43856_c0_g1::TRINITY_DN43856_c0_g1_i1::g.55150::m.55150	ENSLBEP00000021427.1	ENSLBEG00000016473	ENSGACG00000020391	gltpd2	4	1
TRINITY_DN22994_c0_g1::TRINITY_DN22994_c0_g1_i1::g.15063::m.15063	ENSCGOP00000055575.1	ENSCGOG00000024218	ENSGACG00000020390	atp1b2b	4	0.964664
TRINITY_DN19078_c0_g1::TRINITY_DN19078_c0_g1_i1::g.16649::m.16649	ENSLBEP00000021299.1	ENSLBEG00000016360	ENSGACG00000020388	mogat3b	4	0.996942
TRINITY_DN31801_c0_g1::TRINITY_DN31801_c0_g1_i1::g.25945::m.25945	ENSLBEP00000021252.1	ENSLBEG00000016308	ENSGACG00000020387	srrt	4	0.895171
TRINITY_DN32955_c0_g1::TRINITY_DN32955_c0_g1_i1::g.27862::m.27862	ENSGACP00000026947.1	ENSGACG00000020386	ENSGACG00000020386	rnf167	4	1
TRINITY_DN46630_c0_g1::TRINITY_DN46630_c0_g1_i1::g.68160::m.68160	ENSLBEP00000036139.1	ENSLBEG00000027068	ENSGACG00000020383	rnf121	4	0.996997
TRINITY_DN23266_c0_g1::TRINITY_DN23266_c0_g1_i1::g.15344::m.15344	ENSGACP00000026940.1	ENSGACG00000020382	ENSGACG00000020382	rrm1	4	0.74401
TRINITY_DN37996_c0_g1::TRINITY_DN37996_c0_g1_i1::g.37266::m.37266	ENSLBEP00000035964.1	ENSLBEG00000026953	ENSGACG00000020380	lpar6b	3	0.908078
TRINITY_DN47561_c2_g1::TRINITY_DN47561_c2_g1_i1::g.73792::m.73792	ENSLBEP00000035832.1	ENSLBEG00000026562	ENSGACG00000020379	rb1	4	1
TRINITY_DN55983_c0_g1::TRINITY_DN55983_c0_g1_i1::g.114857::m.114857	ENSGACP00000026936.1	ENSGACG00000020378	ENSGACG00000020378	slc6a7	4	1
TRINITY_DN49143_c0_g1::TRINITY_DN49143_c0_g1_i1::g.85360::m.85360	ENSGACP00000026935.2	ENSGACG00000020377	ENSGACG00000020377	taf1	3	1
TRINITY_DN30401_c0_g1::TRINITY_DN30401_c0_g1_i1::g.23560::m.23560	ENSGACP00000026934.2	ENSGACG00000020376	ENSGACG00000020376	fam76b	4	1
TRINITY_DN15903_c0_g1::TRINITY_DN15903_c0_g1_i1::g.9286::m.9286	ENSGACP00000026933.1	ENSGACG00000020375	ENSGACG00000020375	mtmr2	4	0.859155
TRINITY_DN46851_c0_g1::TRINITY_DN46851_c0_g1_i1::g.69561::m.69561	ENSLCRP00005043538.1	ENSLCRG00005016687	ENSGACG00000020374	cwc15	4	1
TRINITY_DN78749_c0_g1::TRINITY_DN78749_c0_g1_i1::g.121950::m.121950	ENSGACP00000026931.1	ENSGACG00000020373	ENSGACG00000020373		2	1
TRINITY_DN43794_c0_g1::TRINITY_DN43794_c0_g1_i3::g.54913::m.54913	ENSGACP00000026919.1	ENSGACG00000020367	ENSGACG00000020367	thoc2	4	1
TRINITY_DN45685_c0_g1::TRINITY_DN45685_c0_g1_i1::g.62791::m.62791	ENSLBEP00000004241.1	ENSLBEG00000003183	ENSGACG00000020366	stag2a	4	0.82968
TRINITY_DN45710_c3_g1::TRINITY_DN45710_c3_g1_i1::g.63025::m.63025	ENSLBEP00000004457.1	ENSLBEG00000003349	ENSGACG00000020364	myo1ca	4	1
TRINITY_DN49926_c1_g1::TRINITY_DN49926_c1_g1_i1::g.93780::m.93780	ENSLBEP00000004506.1	ENSLBEG00000003457	ENSGACG00000020363	arhgap35b	4	0.989542
TRINITY_DN76177_c0_g1::TRINITY_DN76177_c0_g1_i1::g.100842::m.100842	ENSGACP00000026912.1	ENSGACG00000020361	ENSGACG00000020361	scn4bb	4	0.522124
TRINITY_DN46864_c1_g1::TRINITY_DN46864_c1_g1_i1::g.69377::m.69377	ENSGACP00000026911.1	ENSGACG00000020360	ENSGACG00000020360	mpzl2b	3	0.883495
TRINITY_DN29226_c0_g1::TRINITY_DN29226_c0_g1_i2::g.22264::m.22264	ENSLBEP00000004746.1	ENSLBEG00000003670	ENSGACG00000020359	pafah1b2	4	0.995652
TRINITY_DN45457_c1_g1::TRINITY_DN45457_c1_g1_i1::g.61883::m.61883	ENSCGOP00000007716.1	ENSCGOG00000003952	ENSGACG00000020358	tagln2	4	0.985
TRINITY_DN30238_c0_g1::TRINITY_DN30238_c0_g1_i1::g.40778::m.40778	ENSLBEP00000004849.1	ENSLBEG00000003748	ENSGACG00000020356	rab6a	4	0.995215
TRINITY_DN89366_c0_g1::TRINITY_DN89366_c0_g1_i1::g.125617::m.125617	ENSLBEP00000004919.1	ENSLBEG00000003793	ENSGACG00000020355	dnajb13	4	1
TRINITY_DN52802_c0_g1::TRINITY_DN52802_c0_g1_i1::g.98376::m.98376	ENSGACP00000026900.1	ENSGACG00000020354	ENSGACG00000020354	ucp2	1	0.716612
TRINITY_DN79072_c0_g1::TRINITY_DN79072_c0_g1_i1::g.122196::m.122196	ENSCGOP00000006439.1	ENSCGOG00000003288	ENSGACG00000020353	ppme1	4	1
TRINITY_DN34265_c0_g1::TRINITY_DN34265_c0_g1_i1::g.29968::m.29968	ENSCGOP00000006233.1	ENSCGOG00000003276	ENSGACG00000020351	nectin3b	4	1
TRINITY_DN9670_c0_g1::TRINITY_DN9670_c0_g1_i1::g.5178::m.5178	ENSLBEP00000005135.1	ENSLBEG00000003954	ENSGACG00000020350	rtn2b	4	0.625616
TRINITY_DN16036_c0_g1::TRINITY_DN16036_c0_g1_i1::g.8557::m.8557	ENSLBEP00000005196.1	ENSLBEG00000004006	ENSGACG00000020348		4	0.997531
TRINITY_DN41897_c0_g1::TRINITY_DN41897_c0_g1_i1::g.47950::m.47950	ENSGACP00000026891.1	ENSGACG00000020347	ENSGACG00000020347	itpkca	4	1
TRINITY_DN45095_c0_g1::TRINITY_DN45095_c0_g1_i1::g.60277::m.60277	ENSGACP00000026888.1	ENSGACG00000020346	ENSGACG00000020346	ccdc61	4	1
TRINITY_DN49801_c0_g1::TRINITY_DN49801_c0_g1_i1::g.92220::m.92220	ENSGACP00000026887.1	ENSGACG00000020345	ENSGACG00000020345		4	1
TRINITY_DN39411_c0_g1::TRINITY_DN39411_c0_g1_i1::g.40896::m.40896	ENSLBEP00000005760.1	ENSLBEG00000004402	ENSGACG00000020344	PLS3	4	0.998395
TRINITY_DN58227_c0_g1::TRINITY_DN58227_c0_g1_i1::g.115343::m.115343	ENSGACP00000026883.1	ENSGACG00000020342	ENSGACG00000020342	rraga	4	0.996855
TRINITY_DN59015_c0_g1::TRINITY_DN59015_c0_g1_i1::g.115831::m.115831	ENSLCRP00005064837.1	ENSLCRG00005023689	ENSGACG00000020341	chmp1b	3	0.995
TRINITY_DN49489_c0_g1::TRINITY_DN49489_c0_g1_i1::g.88613::m.88613	ENSCGOP00000055951.1	ENSCGOG00000024317	ENSGACG00000020339	brwd3	4	1
TRINITY_DN42303_c0_g1::TRINITY_DN42303_c0_g1_i1::g.49463::m.49463	ENSGACP00000026877.2	ENSGACG00000020338	ENSGACG00000020338	npas2	4	0.977509
TRINITY_DN33591_c0_g1::TRINITY_DN33591_c0_g1_i1::g.28766::m.28766	ENSLCRP00005064086.1	ENSLCRG00005023455	ENSGACG00000020336		4	1
TRINITY_DN50121_c0_g1::TRINITY_DN50121_c0_g1_i1::g.95571::m.95571	ENSLCRP00005064088.1	ENSLCRG00005023457	ENSGACG00000020335		4	1
TRINITY_DN42281_c0_g1::TRINITY_DN42281_c0_g1_i1::g.49385::m.49385	ENSLBEP00000008338.1	ENSLBEG00000006448	ENSGACG00000020334	zc3h12b	4	1
TRINITY_DN48234_c0_g2::TRINITY_DN48234_c0_g2_i1::g.78458::m.78458	ENSGACP00000026871.1	ENSGACG00000020333	ENSGACG00000020333	msna	4	1
TRINITY_DN50342_c0_g1::TRINITY_DN50342_c0_g1_i1::g.98741::m.98741	ENSGACP00000026867.1	ENSGACG00000020331	ENSGACG00000020331	ophn1	4	0.988693
TRINITY_DN49924_c0_g1::TRINITY_DN49924_c0_g1_i1::g.93563::m.93563	ENSCGOP00000050172.1	ENSCGOG00000022271	ENSGACG00000020328	TBC1D8B	4	1
TRINITY_DN40114_c0_g1::TRINITY_DN40114_c0_g1_i1::g.42707::m.42707	ENSLCRP00005064068.1	ENSLCRG00005023395	ENSGACG00000020327	aifm1	4	1
TRINITY_DN33014_c0_g1::TRINITY_DN33014_c0_g1_i1::g.27974::m.27974	ENSLCRP00005055809.1	ENSLCRG00005020791	ENSGACG00000020323		4	0.996711
TRINITY_DN71140_c0_g1::TRINITY_DN71140_c0_g1_i1::g.105116::m.105116	ENSLBEP00000011506.1	ENSLBEG00000008856	ENSGACG00000020322	nlgn2b	4	0.664975
TRINITY_DN41445_c0_g1::TRINITY_DN41445_c0_g1_i1::g.46616::m.46616	ENSLCRP00005055914.1	ENSLCRG00005020830	ENSGACG00000020320	cldn7b	2	0.995327
TRINITY_DN28353_c0_g1::TRINITY_DN28353_c0_g1_i1::g.21281::m.21281	ENSLBEP00000011405.1	ENSLBEG00000008793	ENSGACG00000020319	npm1a	4	1
TRINITY_DN15567_c0_g2::TRINITY_DN15567_c0_g2_i1::g.9039::m.9039	ENSLBEP00000011359.1	ENSLBEG00000008764	ENSGACG00000020318	kcnip1b	4	0.995575
TRINITY_DN43690_c0_g1::TRINITY_DN43690_c0_g1_i1::g.95140::m.95140	ENSCGOP00000056406.1	ENSCGOG00000024501	ENSGACG00000020317		4	1
TRINITY_DN43955_c0_g1::TRINITY_DN43955_c0_g1_i1::g.92544::m.92544	ENSGACP00000026842.1	ENSGACG00000020316	ENSGACG00000020316		3	0.846561
TRINITY_DN48492_c0_g2::TRINITY_DN48492_c0_g2_i1::g.80350::m.80350	ENSLCRP00005055933.1	ENSLCRG00005020835	ENSGACG00000020315	PCDHAC2	4	0.503784
TRINITY_DN23990_c0_g2::TRINITY_DN23990_c0_g2_i1::g.24506::m.24506	ENSLBEP00000011061.1	ENSLBEG00000008332	ENSGACG00000020314		3	0.634173
TRINITY_DN50422_c7_g1::TRINITY_DN50422_c7_g1_i1::g.100103::m.100103	ENSGACP00000026834.1	ENSGACG00000020311	ENSGACG00000020311		4	1
TRINITY_DN40908_c0_g2::TRINITY_DN40908_c0_g2_i1::g.45115::m.45115	ENSGACP00000026833.1	ENSGACG00000020310	ENSGACG00000020310	ppm1db	4	1
TRINITY_DN29675_c0_g1::TRINITY_DN29675_c0_g1_i1::g.22634::m.22634	ENSGACP00000026831.1	ENSGACG00000020308	ENSGACG00000020308	acaca	4	1
TRINITY_DN49604_c2_g1::TRINITY_DN49604_c2_g1_i2::g.90249::m.90249	ENSCGOP00000054825.1	ENSCGOG00000023632	ENSGACG00000020305	myo18aa	4	0.986118
TRINITY_DN15253_c0_g1::TRINITY_DN15253_c0_g1_i1::g.8828::m.8828	ENSCGOP00000053786.1	ENSCGOG00000023576	ENSGACG00000020304	VEZF1	4	1
TRINITY_DN42044_c0_g1::TRINITY_DN42044_c0_g1_i1::g.48609::m.48609	ENSLBEP00000009184.1	ENSLBEG00000007061	ENSGACG00000020301	msi2a	4	1
TRINITY_DN46441_c3_g1::TRINITY_DN46441_c3_g1_i1::g.67311::m.67311	ENSLBEP00000009037.1	ENSLBEG00000006983	ENSGACG00000020300	nufip2	3	1
TRINITY_DN79010_c0_g1::TRINITY_DN79010_c0_g1_i1::g.122165::m.122165	ENSGACP00000026822.1	ENSGACG00000020299	ENSGACG00000020299	tmem88a	4	1
TRINITY_DN13073_c0_g1::TRINITY_DN13073_c0_g1_i1::g.7780::m.7780	ENSCGOP00000056448.1	ENSCGOG00000024525	ENSGACG00000020298	pcolcea	3	1
TRINITY_DN7827_c0_g1::TRINITY_DN7827_c0_g1_i1::g.4967::m.4967	ENSLBEP00000002509.1	ENSLBEG00000001980	ENSGACG00000020297	vamp2	4	0.990909
TRINITY_DN10108_c1_g1::TRINITY_DN10108_c1_g1_i1::g.6055::m.6055	ENSLBEP00000002599.1	ENSLBEG00000002025	ENSGACG00000020296	mpp1	4	0.997863
TRINITY_DN39910_c0_g1::TRINITY_DN39910_c0_g1_i1::g.42092::m.42092	ENSLBEP00000002641.1	ENSLBEG00000002095	ENSGACG00000020295	tmlhe	4	1
TRINITY_DN80144_c0_g1::TRINITY_DN80144_c0_g1_i1::g.122758::m.122758	ENSLBEP00000002747.1	ENSLBEG00000002131	ENSGACG00000020293	gabrb4	4	1
TRINITY_DN35592_c0_g1::TRINITY_DN35592_c0_g1_i1::g.32078::m.32078	ENSGACP00000026812.1	ENSGACG00000020291	ENSGACG00000020291	TMEM164	4	1
TRINITY_DN48040_c0_g1::TRINITY_DN48040_c0_g1_i2::g.77420::m.77420	ENSGACP00000026811.1	ENSGACG00000020290	ENSGACG00000020290	ammecr1	4	1
TRINITY_DN36199_c0_g1::TRINITY_DN36199_c0_g1_i1::g.33290::m.33290	ENSGACP00000026810.1	ENSGACG00000020289	ENSGACG00000020289	kif4	4	1
TRINITY_DN30641_c0_g1::TRINITY_DN30641_c0_g1_i1::g.24001::m.24001	ENSCGOP00000011129.1	ENSCGOG00000005057	ENSGACG00000020288	adssl	4	0.997895
TRINITY_DN49928_c0_g1::TRINITY_DN49928_c0_g1_i1::g.93674::m.93674	ENSLBEP00000003289.1	ENSLBEG00000002528	ENSGACG00000020287	esrra	4	0.997696
TRINITY_DN38379_c0_g1::TRINITY_DN38379_c0_g1_i1::g.37995::m.37995	ENSGACP00000026806.1	ENSGACG00000020286	ENSGACG00000020286	prdx5	4	1
TRINITY_DN38220_c0_g1::TRINITY_DN38220_c0_g1_i1::g.93937::m.93937	ENSCGOP00000011478.1	ENSCGOG00000005689	ENSGACG00000020281	CNIH2	1	0.573964
TRINITY_DN33815_c0_g1::TRINITY_DN33815_c0_g1_i1::g.29298::m.29298	ENSLBEP00000003567.1	ENSLBEG00000002743	ENSGACG00000020280	tm7sf2	4	0.997653
TRINITY_DN49247_c0_g1::TRINITY_DN49247_c0_g1_i1::g.86206::m.86206	ENSGACP00000026798.1	ENSGACG00000020279	ENSGACG00000020279	vps51	4	1
TRINITY_DN49321_c0_g1::TRINITY_DN49321_c0_g1_i1::g.86929::m.86929	ENSLCRP00005054320.1	ENSLCRG00005020316	ENSGACG00000020278	frmd8	4	1
TRINITY_DN2191_c0_g1::TRINITY_DN2191_c0_g1_i1::g.1429::m.1429	ENSLBEP00000003737.1	ENSLBEG00000002900	ENSGACG00000020275	zfpl1	4	0.996979
TRINITY_DN26921_c0_g1::TRINITY_DN26921_c0_g1_i1::g.19538::m.19538	ENSGACP00000026790.1	ENSGACG00000020273	ENSGACG00000020273	rps6ka4	4	1
TRINITY_DN38644_c0_g1::TRINITY_DN38644_c0_g1_i1::g.38807::m.38807	ENSLCRP00005050163.1	ENSLCRG00005018249	ENSGACG00000020272	stip1	4	1
TRINITY_DN43994_c0_g1::TRINITY_DN43994_c0_g1_i1::g.55670::m.55670	ENSCGOP00000017259.1	ENSCGOG00000008261	ENSGACG00000020270	akap10	4	1
TRINITY_DN46321_c0_g1::TRINITY_DN46321_c0_g1_i1::g.66262::m.66262	ENSLCRP00005048149.1	ENSLCRG00005018209	ENSGACG00000020269	zgc:85789	4	0.996875
TRINITY_DN44190_c0_g1::TRINITY_DN44190_c0_g1_i1::g.56445::m.56445	ENSLBEP00000027815.1	ENSLBEG00000021095	ENSGACG00000020266	aspa	4	0.993631
TRINITY_DN46080_c4_g2::TRINITY_DN46080_c4_g2_i1::g.64953::m.64953	ENSLCRP00005046150.1	ENSLCRG00005014012	ENSGACG00000020265	abr	4	1
TRINITY_DN41115_c0_g1::TRINITY_DN41115_c0_g1_i1::g.45710::m.45710	ENSLCRP00005035842.1	ENSLCRG00005013974	ENSGACG00000020264	TIMM22	4	1
TRINITY_DN50818_c3_g17::TRINITY_DN50818_c3_g17_i1::g.106332::m.106332	ENSLCRP00005035826.1	ENSLCRG00005013971	ENSGACG00000020263	specc1	4	1
TRINITY_DN43953_c1_g1::TRINITY_DN43953_c1_g1_i1::g.55388::m.55388	ENSLBEP00000020691.1	ENSLBEG00000015925	ENSGACG00000020262	adora2b	4	1
TRINITY_DN22038_c0_g1::TRINITY_DN22038_c0_g1_i1::g.13918::m.13918	ENSGACP00000026773.1	ENSGACG00000020261	ENSGACG00000020261	zswim7	4	1
TRINITY_DN38961_c1_g1::TRINITY_DN38961_c1_g1_i1::g.39618::m.39618	ENSGACP00000026772.3	ENSGACG00000020260	ENSGACG00000020260		3	0.863158
TRINITY_DN38601_c0_g1::TRINITY_DN38601_c0_g1_i1::g.38670::m.38670	ENSGACP00000026771.1	ENSGACG00000020259	ENSGACG00000020259	cenpv	4	0.933333
TRINITY_DN41895_c1_g10::TRINITY_DN41895_c1_g10_i1::g.48090::m.48090	ENSGACP00000026769.1	ENSGACG00000020257	ENSGACG00000020257	ubb	2	0.534031
TRINITY_DN48763_c1_g1::TRINITY_DN48763_c1_g1_i1::g.82463::m.82463	ENSLBEP00000021278.1	ENSLBEG00000016361	ENSGACG00000020255	emc6	4	0.990991
TRINITY_DN46954_c0_g1::TRINITY_DN46954_c0_g1_i1::g.69776::m.69776	ENSGACP00000026762.1	ENSGACG00000020254	ENSGACG00000020254	shpk	4	0.994709
TRINITY_DN47045_c0_g1::TRINITY_DN47045_c0_g1_i2::g.70595::m.70595	ENSCGOP00000049409.1	ENSCGOG00000021620	ENSGACG00000020253	trpv1	3	0.997245
TRINITY_DN41546_c0_g1::TRINITY_DN41546_c0_g1_i1::g.46947::m.46947	ENSGACP00000026758.1	ENSGACG00000020251	ENSGACG00000020251	eral1	4	1
TRINITY_DN16080_c0_g1::TRINITY_DN16080_c0_g1_i1::g.9371::m.9371	ENSGACP00000026757.1	ENSGACG00000020250	ENSGACG00000020250	flot2a	4	1
TRINITY_DN42553_c0_g1::TRINITY_DN42553_c0_g1_i1::g.50207::m.50207	ENSLCRP00005031160.1	ENSLCRG00005012269	ENSGACG00000020249	si:ch211-283g2.1	4	1
TRINITY_DN37813_c0_g1::TRINITY_DN37813_c0_g1_i1::g.36904::m.36904	ENSLBEP00000020419.1	ENSLBEG00000015692	ENSGACG00000020248	dhrs11a	4	0.996094
TRINITY_DN50076_c1_g1::TRINITY_DN50076_c1_g1_i1::g.94961::m.94961	ENSCGOP00000047058.1	ENSCGOG00000021081	ENSGACG00000020247	ggnbp2	4	1
TRINITY_DN41761_c0_g1::TRINITY_DN41761_c0_g1_i1::g.47501::m.47501	ENSLCRP00005030884.1	ENSLCRG00005012237	ENSGACG00000020246	pigw	3	1
TRINITY_DN31159_c0_g1::TRINITY_DN31159_c0_g1_i2::g.44430::m.44430	ENSLCRP00005043321.1	ENSLCRG00005016615	ENSGACG00000020245	myo19	4	0.738095
TRINITY_DN7001_c0_g1::TRINITY_DN7001_c0_g1_i1::g.4161::m.4161	ENSCGOP00000046727.1	ENSCGOG00000021000	ENSGACG00000020244	znhit3	4	1
TRINITY_DN39719_c0_g1::TRINITY_DN39719_c0_g1_i1::g.41688::m.41688	ENSLBEP00000021571.1	ENSLBEG00000016573	ENSGACG00000020242	vkorc1l1	4	0.994318
TRINITY_DN42913_c0_g1::TRINITY_DN42913_c0_g1_i1::g.51706::m.51706	ENSLBEP00000021633.1	ENSLBEG00000016599	ENSGACG00000020241	gusb	4	0.987654
TRINITY_DN33660_c0_g1::TRINITY_DN33660_c0_g1_i1::g.29009::m.29009	ENSCGOP00000046311.1	ENSCGOG00000020775	ENSGACG00000020240	ca4a	4	1
TRINITY_DN46390_c0_g1::TRINITY_DN46390_c0_g1_i2::g.66864::m.66864	ENSGACP00000026741.1	ENSGACG00000020239	ENSGACG00000020239	MTMR4	4	1
TRINITY_DN56233_c0_g1::TRINITY_DN56233_c0_g1_i1::g.99593::m.99593	ENSLCRP00005034976.1	ENSLCRG00005013542	ENSGACG00000020238	hpda	4	0.997475
TRINITY_DN27239_c0_g1::TRINITY_DN27239_c0_g1_i1::g.19964::m.19964	ENSLBEP00000023883.1	ENSLBEG00000018308	ENSGACG00000020237	supt4h1	4	0.991525
TRINITY_DN39921_c1_g1::TRINITY_DN39921_c1_g1_i1::g.42117::m.42117	ENSCGOP00000042052.1	ENSCGOG00000019019	ENSGACG00000020236		4	0.56763
TRINITY_DN19451_c0_g1::TRINITY_DN19451_c0_g1_i1::g.16813::m.16813	ENSLBEP00000005780.1	ENSLBEG00000004449	ENSGACG00000020234	ywhag1	4	0.705645
TRINITY_DN26840_c0_g1::TRINITY_DN26840_c0_g1_i1::g.19393::m.19393	ENSCGOP00000042015.1	ENSCGOG00000019001	ENSGACG00000020233	hspb1	4	1
TRINITY_DN47043_c1_g1::TRINITY_DN47043_c1_g1_i1::g.70481::m.70481	ENSLBEP00000009986.1	ENSLBEG00000007729	ENSGACG00000020232		1	0.983607
TRINITY_DN42699_c0_g1::TRINITY_DN42699_c0_g1_i2::g.50932::m.50932	ENSCGOP00000041997.1	ENSCGOG00000018987	ENSGACG00000020231		4	1
TRINITY_DN40934_c0_g1::TRINITY_DN40934_c0_g1_i1::g.45078::m.45078	ENSLBEP00000007434.1	ENSLBEG00000005770	ENSGACG00000020230	c1qbp	4	1
TRINITY_DN27306_c0_g1::TRINITY_DN27306_c0_g1_i1::g.20071::m.20071	ENSLBEP00000007407.1	ENSLBEG00000005703	ENSGACG00000020229	dhx33	4	0.919355
TRINITY_DN36794_c0_g1::TRINITY_DN36794_c0_g1_i1::g.34629::m.34629	ENSCGOP00000041822.1	ENSCGOG00000018828	ENSGACG00000020228	p2rx1	4	1
TRINITY_DN23439_c0_g1::TRINITY_DN23439_c0_g1_i1::g.15552::m.15552	ENSCGOP00000041477.1	ENSCGOG00000018815	ENSGACG00000020227	camkk1a	4	1
TRINITY_DN50639_c2_g2::TRINITY_DN50639_c2_g2_i5::g.103087::m.103087	ENSLBEP00000007115.1	ENSLBEG00000005442	ENSGACG00000020226	atp2a3	4	1
TRINITY_DN50491_c0_g1::TRINITY_DN50491_c0_g1_i1::g.100850::m.100850	ENSLCRP00005031268.1	ENSLCRG00005012322	ENSGACG00000020225	zzef1	4	1
TRINITY_DN49587_c0_g1::TRINITY_DN49587_c0_g1_i1::g.89738::m.89738	ENSGACP00000026720.2	ENSGACG00000020224	ENSGACG00000020224	ankfy1	4	1
TRINITY_DN50641_c3_g2::TRINITY_DN50641_c3_g2_i1::g.102520::m.102520	ENSGACP00000026719.1	ENSGACG00000020223	ENSGACG00000020223	ube2g1a	4	0.994286
TRINITY_DN26047_c0_g1::TRINITY_DN26047_c0_g1_i1::g.29044::m.29044	ENSCGOP00000040126.1	ENSCGOG00000018037	ENSGACG00000020222	spns3	4	1
TRINITY_DN49753_c3_g1::TRINITY_DN49753_c3_g1_i1::g.91870::m.91870	ENSGACP00000026715.1	ENSGACG00000020221	ENSGACG00000020221		4	1
TRINITY_DN44061_c0_g1::TRINITY_DN44061_c0_g1_i1::g.55749::m.55749	ENSLCRP00005030495.1	ENSLCRG00005011956	ENSGACG00000020220	ruvbl2	4	0.997826
TRINITY_DN36892_c1_g1::TRINITY_DN36892_c1_g1_i1::g.34893::m.34893	ENSGACP00000026709.1	ENSGACG00000020219	ENSGACG00000020219	ftr83	4	0.941948
TRINITY_DN48332_c1_g1::TRINITY_DN48332_c1_g1_i1::g.79546::m.79546	ENSCGOP00000038535.1	ENSCGOG00000017669	ENSGACG00000020218	ftr82	4	1
TRINITY_DN58518_c0_g1::TRINITY_DN58518_c0_g1_i1::g.115537::m.115537	ENSLBEP00000005757.1	ENSLBEG00000004430	ENSGACG00000020217	atp5l	4	0.990385
TRINITY_DN48569_c2_g2::TRINITY_DN48569_c2_g2_i1::g.81313::m.81313	ENSCGOP00000038066.1	ENSCGOG00000014173	ENSGACG00000020216	cltca(1ofmany)	4	1
TRINITY_DN46750_c0_g1::TRINITY_DN46750_c0_g1_i1::g.68657::m.68657	ENSGACP00000026701.1	ENSGACG00000020214	ENSGACG00000020214	rnft1	4	1
TRINITY_DN23716_c0_g1::TRINITY_DN23716_c0_g1_i1::g.15860::m.15860	ENSGACP00000026700.1	ENSGACG00000020213	ENSGACG00000020213	med13a	4	0.693333
TRINITY_DN43859_c0_g1::TRINITY_DN43859_c0_g1_i1::g.55073::m.55073	ENSLBEP00000017526.1	ENSLBEG00000013486	ENSGACG00000020212	ints2	4	0.807882
TRINITY_DN22868_c0_g1::TRINITY_DN22868_c0_g1_i1::g.14891::m.14891	ENSGACP00000026695.1	ENSGACG00000020210	ENSGACG00000020210	auts2a	4	0.687751
TRINITY_DN48409_c2_g1::TRINITY_DN48409_c2_g1_i1::g.79913::m.79913	ENSGACP00000026694.1	ENSGACG00000020209	ENSGACG00000020209	cxadr	3	1
TRINITY_DN88715_c0_g1::TRINITY_DN88715_c0_g1_i1::g.125167::m.125167	ENSLCRP00005020552.1	ENSLCRG00005008378	ENSGACG00000020208	btg3	4	1
TRINITY_DN33023_c0_g1::TRINITY_DN33023_c0_g1_i1::g.28004::m.28004	ENSGACP00000026690.1	ENSGACG00000020207	ENSGACG00000020207	zgc:110006	4	1
TRINITY_DN49652_c0_g1::TRINITY_DN49652_c0_g1_i1::g.90694::m.90694	ENSLBEP00000017276.1	ENSLBEG00000013292	ENSGACG00000020206	ripk4	4	1
TRINITY_DN24485_c0_g1::TRINITY_DN24485_c0_g1_i1::g.16699::m.16699	ENSCGOP00000019079.1	ENSCGOG00000009089	ENSGACG00000020205	PRDM15	4	0.789282
TRINITY_DN45659_c2_g1::TRINITY_DN45659_c2_g1_i1::g.62726::m.62726	ENSLCRP00005020524.1	ENSLCRG00005008370	ENSGACG00000020204	c2cd2	4	1
TRINITY_DN33525_c0_g1::TRINITY_DN33525_c0_g1_i1::g.28790::m.28790	ENSLBEP00000017005.1	ENSLBEG00000013125	ENSGACG00000020203	atg101	4	0.995434
TRINITY_DN45670_c0_g1::TRINITY_DN45670_c0_g1_i1::g.62401::m.62401	ENSGACP00000026685.1	ENSGACG00000020202	ENSGACG00000020202	ZBTB21	4	1
TRINITY_DN31769_c0_g1::TRINITY_DN31769_c0_g1_i1::g.25801::m.25801	ENSLCRP00005020496.1	ENSLCRG00005008356	ENSGACG00000020200	map6a	4	0.989744
TRINITY_DN92301_c0_g1::TRINITY_DN92301_c0_g1_i1::g.126795::m.126795	ENSLBEP00000016842.1	ENSLBEG00000013002	ENSGACG00000020199	mogat2	4	0.991071
TRINITY_DN44706_c4_g1::TRINITY_DN44706_c4_g1_i1::g.58814::m.58814	ENSLBEP00000023793.1	ENSLBEG00000018264	ENSGACG00000020198	dgat2	4	0.997238
TRINITY_DN45312_c0_g1::TRINITY_DN45312_c0_g1_i1::g.61202::m.61202	ENSCGOP00000018326.1	ENSCGOG00000008593	ENSGACG00000020197	uvrag	4	0.8125
TRINITY_DN42965_c0_g1::TRINITY_DN42965_c0_g1_i1::g.51830::m.51830	ENSGACP00000026678.1	ENSGACG00000020196	ENSGACG00000020196	wnt11r	4	1
TRINITY_DN47344_c0_g1::TRINITY_DN47344_c0_g1_i1::g.72298::m.72298	ENSLBEP00000016701.1	ENSLBEG00000012882	ENSGACG00000020195	si:dkey-250d21.1	4	1
TRINITY_DN46812_c0_g1::TRINITY_DN46812_c0_g1_i1::g.69164::m.69164	ENSCGOP00000017822.1	ENSCGOG00000008541	ENSGACG00000020194	thap12a	3	1
TRINITY_DN40189_c0_g1::TRINITY_DN40189_c0_g1_i1::g.42779::m.42779	ENSLBEP00000016570.1	ENSLBEG00000012763	ENSGACG00000020193	stt3a	4	1
TRINITY_DN34293_c0_g1::TRINITY_DN34293_c0_g1_i1::g.30011::m.30011	ENSGACP00000026668.1	ENSGACG00000020190	ENSGACG00000020190	slc37a4b	4	0.997788
TRINITY_DN42941_c0_g1::TRINITY_DN42941_c0_g1_i1::g.51821::m.51821	ENSLBEP00000016020.1	ENSLBEG00000012417	ENSGACG00000020186	acat1	4	1
TRINITY_DN2291_c0_g1::TRINITY_DN2291_c0_g1_i1::g.1515::m.1515	ENSGACP00000026661.1	ENSGACG00000020185	ENSGACG00000020185	igsf9bb	4	0.68007
TRINITY_DN39170_c0_g1::TRINITY_DN39170_c0_g1_i1::g.40170::m.40170	ENSLBEP00000038313.1	ENSLBEG00000028559	ENSGACG00000020183	jam3b	4	1
TRINITY_DN32320_c0_g1::TRINITY_DN32320_c0_g1_i1::g.26713::m.26713	ENSCGOP00000052656.1	ENSCGOG00000023160	ENSGACG00000020182		4	1
TRINITY_DN41327_c0_g1::TRINITY_DN41327_c0_g1_i1::g.46334::m.46334	ENSGACP00000026655.1	ENSGACG00000020180	ENSGACG00000020180	arhgap32b	4	0.536353
TRINITY_DN18457_c0_g1::TRINITY_DN18457_c0_g1_i1::g.10443::m.10443	ENSCGOP00000053653.1	ENSCGOG00000023527	ENSGACG00000020178	crx	4	1
TRINITY_DN43337_c0_g1::TRINITY_DN43337_c0_g1_i1::g.53104::m.53104	ENSCGOP00000053723.1	ENSCGOG00000023528	ENSGACG00000020176	kptn	4	0.984018
TRINITY_DN49079_c0_g1::TRINITY_DN49079_c0_g1_i1::g.85134::m.85134	ENSGACP00000026649.1	ENSGACG00000020174	ENSGACG00000020174		4	1
TRINITY_DN103309_c0_g1::TRINITY_DN103309_c0_g1_i1::g.130336::m.130336	ENSCGOP00000053820.1	ENSCGOG00000023588	ENSGACG00000020172	dlb	4	0.706625
TRINITY_DN49958_c0_g1::TRINITY_DN49958_c0_g1_i1::g.93859::m.93859	ENSLBEP00000038279.1	ENSLBEG00000028536	ENSGACG00000020171	ppp1r14aa	3	0.911765
TRINITY_DN50605_c0_g1::TRINITY_DN50605_c0_g1_i1::g.102435::m.102435	ENSCGOP00000053830.1	ENSCGOG00000023592	ENSGACG00000020170	exoc3l2a	4	1
TRINITY_DN29577_c4_g2::TRINITY_DN29577_c4_g2_i1::g.38497::m.38497	ENSGACP00000026643.1	ENSGACG00000020168	ENSGACG00000020168	ckma	4	0.997389
TRINITY_DN22393_c0_g1::TRINITY_DN22393_c0_g1_i1::g.14324::m.14324	ENSGACP00000026642.1	ENSGACG00000020167	ENSGACG00000020167	nccrp1	4	0.978632
TRINITY_DN107573_c0_g1::TRINITY_DN107573_c0_g1_i1::g.131432::m.131432	ENSGACP00000026640.1	ENSGACG00000020166	ENSGACG00000020166	slc8a2a	4	0.986957
TRINITY_DN44660_c0_g1::TRINITY_DN44660_c0_g1_i1::g.58463::m.58463	ENSCGOP00000054297.1	ENSCGOG00000023768	ENSGACG00000020165		4	1
TRINITY_DN78790_c0_g1::TRINITY_DN78790_c0_g1_i1::g.121990::m.121990	ENSGACP00000026638.1	ENSGACG00000020164	ENSGACG00000020164	irf2bp1(1ofmany)	4	1
TRINITY_DN40112_c1_g1::TRINITY_DN40112_c1_g1_i1::g.42693::m.42693	ENSLBEP00000014053.1	ENSLBEG00000010921	ENSGACG00000020163	micu2	4	1
TRINITY_DN39722_c0_g1::TRINITY_DN39722_c0_g1_i1::g.41693::m.41693	ENSCGOP00000054362.1	ENSCGOG00000023800	ENSGACG00000020161	tiprl	4	1
TRINITY_DN49207_c1_g1::TRINITY_DN49207_c1_g1_i1::g.86010::m.86010	ENSCGOP00000054434.1	ENSCGOG00000023825	ENSGACG00000020156	wscd1b	4	1
TRINITY_DN45747_c1_g1::TRINITY_DN45747_c1_g1_i1::g.63124::m.63124	ENSGACP00000026627.1	ENSGACG00000020155	ENSGACG00000020155	usp25	4	1
TRINITY_DN34583_c0_g1::TRINITY_DN34583_c0_g1_i1::g.30512::m.30512	ENSCGOP00000054961.1	ENSCGOG00000024000	ENSGACG00000020154	nrip1b	4	1
TRINITY_DN44202_c0_g1::TRINITY_DN44202_c0_g1_i1::g.56520::m.56520	ENSGACP00000026623.1	ENSGACG00000020153	ENSGACG00000020153	gdpd5a	4	0.998288
TRINITY_DN39750_c0_g1::TRINITY_DN39750_c0_g1_i1::g.41752::m.41752	ENSLCRP00005014680.1	ENSLCRG00005006275	ENSGACG00000020152	serpinh1a	4	0.997567
TRINITY_DN48538_c0_g1::TRINITY_DN48538_c0_g1_i1::g.80828::m.80828	ENSGACP00000026621.1	ENSGACG00000020151	ENSGACG00000020151	acer3	4	1
TRINITY_DN50210_c0_g4::TRINITY_DN50210_c0_g4_i1::g.96724::m.96724	ENSGACP00000026618.1	ENSGACG00000020149	ENSGACG00000020149		1	0.640244
TRINITY_DN70886_c0_g1::TRINITY_DN70886_c0_g1_i1::g.119853::m.119853	ENSGACP00000026612.1	ENSGACG00000020144	ENSGACG00000020144		3	1
TRINITY_DN52062_c0_g1::TRINITY_DN52062_c0_g1_i1::g.113554::m.113554	ENSLCRP00005001205.1	ENSLCRG00005000577	ENSGACG00000020143	gabrg1	4	0.510393
TRINITY_DN19265_c0_g1::TRINITY_DN19265_c0_g1_i1::g.16618::m.16618	ENSLCRP00005043171.1	ENSLCRG00005016569	ENSGACG00000020142	dio2	4	0.992806
TRINITY_DN31364_c0_g2::TRINITY_DN31364_c0_g2_i1::g.45156::m.45156	ENSLCRP00005014962.1	ENSLCRG00005006287	ENSGACG00000020141		4	1
TRINITY_DN33784_c1_g3::TRINITY_DN33784_c1_g3_i1::g.57026::m.57026	ENSLCRP00005061305.1	ENSLCRG00005022621	ENSGACG00000020139	cfap58	3	1
TRINITY_DN59814_c0_g1::TRINITY_DN59814_c0_g1_i1::g.116188::m.116188	ENSLBEP00000009840.1	ENSLBEG00000007590	ENSGACG00000020138	adck1	4	1
TRINITY_DN59019_c0_g1::TRINITY_DN59019_c0_g1_i1::g.115827::m.115827	ENSLCRP00005001141.1	ENSLCRG00005000549	ENSGACG00000020137	slirp	3	0.990099
TRINITY_DN34972_c0_g1::TRINITY_DN34972_c0_g1_i1::g.31037::m.31037	ENSLCRP00005061297.1	ENSLCRG00005022619	ENSGACG00000020135	fez1	4	0.675127
TRINITY_DN47237_c0_g1::TRINITY_DN47237_c0_g1_i1::g.71760::m.71760	ENSGACP00000026600.1	ENSGACG00000020134	ENSGACG00000020134	dicer1	4	1
TRINITY_DN31417_c0_g1::TRINITY_DN31417_c0_g1_i1::g.25213::m.25213	ENSGACP00000026597.1	ENSGACG00000020131	ENSGACG00000020131		3	0.961538
TRINITY_DN43146_c0_g1::TRINITY_DN43146_c0_g1_i1::g.52356::m.52356	ENSCGOP00000052381.1	ENSCGOG00000022868	ENSGACG00000020129	robo3	4	0.644793
TRINITY_DN50464_c1_g1::TRINITY_DN50464_c1_g1_i1::g.100465::m.100465	ENSLCRP00005061263.1	ENSLCRG00005022606	ENSGACG00000020128	robo4	2	0.945083
TRINITY_DN82443_c0_g1::TRINITY_DN82443_c0_g1_i1::g.123608::m.123608	ENSGACP00000026586.1	ENSGACG00000020124	ENSGACG00000020124	opcml	4	0.592982
TRINITY_DN26341_c0_g3::TRINITY_DN26341_c0_g3_i1::g.18727::m.18727	ENSLBEP00000000428.1	ENSLBEG00000000348	ENSGACG00000020123	ntm	4	0.564417
TRINITY_DN35251_c0_g1::TRINITY_DN35251_c0_g1_i1::g.31508::m.31508	ENSGACP00000026579.1	ENSGACG00000020117	ENSGACG00000020117	hspa8	4	1
TRINITY_DN49849_c0_g1::TRINITY_DN49849_c0_g1_i1::g.92452::m.92452	ENSCGOP00000037461.1	ENSCGOG00000017090	ENSGACG00000020113	hyou1	4	1
TRINITY_DN49484_c1_g1::TRINITY_DN49484_c1_g1_i2::g.88583::m.88583	ENSCGOP00000037004.1	ENSCGOG00000017064	ENSGACG00000020112	vps11	4	1
TRINITY_DN45912_c0_g1::TRINITY_DN45912_c0_g1_i1::g.63974::m.63974	ENSCGOP00000036941.1	ENSCGOG00000017053	ENSGACG00000020111	bbx	4	0.601246
TRINITY_DN27707_c0_g1::TRINITY_DN27707_c0_g1_i1::g.20603::m.20603	ENSLBEP00000030831.1	ENSLBEG00000023271	ENSGACG00000020109	atp5f1c	3	0.996599
TRINITY_DN102224_c0_g1::TRINITY_DN102224_c0_g1_i1::g.129925::m.129925	ENSGACP00000026567.1	ENSGACG00000020108	ENSGACG00000020108	dlg2	4	0.567434
TRINITY_DN40423_c2_g1::TRINITY_DN40423_c2_g1_i1::g.43701::m.43701	ENSGACP00000026564.1	ENSGACG00000020107	ENSGACG00000020107	kin	4	1
TRINITY_DN48016_c2_g2::TRINITY_DN48016_c2_g2_i11::g.77232::m.77232	ENSCGOP00000024992.1	ENSCGOG00000011828	ENSGACG00000020106		4	0.994318
TRINITY_DN45973_c2_g1::TRINITY_DN45973_c2_g1_i1::g.64130::m.64130	ENSCGOP00000024846.1	ENSCGOG00000007494	ENSGACG00000020105	picalma	4	1
TRINITY_DN37215_c1_g1::TRINITY_DN37215_c1_g1_i1::g.35568::m.35568	ENSCGOP00000034507.1	ENSCGOG00000015963	ENSGACG00000020104	itih2	4	0.911136
TRINITY_DN39087_c0_g1::TRINITY_DN39087_c0_g1_i1::g.39932::m.39932	ENSLBEP00000030528.1	ENSLBEG00000023022	ENSGACG00000020102	itih5	4	0.983796
TRINITY_DN32048_c0_g2::TRINITY_DN32048_c0_g2_i1::g.26295::m.26295	ENSGACP00000026555.1	ENSGACG00000020100	ENSGACG00000020100	tmem110l	4	1
TRINITY_DN1277_c0_g1::TRINITY_DN1277_c0_g1_i1::g.878::m.878	ENSCGOP00000034645.1	ENSCGOG00000016039	ENSGACG00000020098	sfmbt2	4	0.899329
TRINITY_DN19393_c0_g1::TRINITY_DN19393_c0_g1_i1::g.11237::m.11237	ENSGACP00000026552.2	ENSGACG00000020097	ENSGACG00000020097	amot	4	0.718702
TRINITY_DN91705_c0_g1::TRINITY_DN91705_c0_g1_i1::g.126575::m.126575	ENSGACP00000026550.1	ENSGACG00000020096	ENSGACG00000020096	smfn	4	0.915842
TRINITY_DN40936_c0_g1::TRINITY_DN40936_c0_g1_i1::g.45207::m.45207	ENSLBEP00000030194.1	ENSLBEG00000022798	ENSGACG00000020092	tbc1d30	4	0.78268
TRINITY_DN50828_c0_g3::TRINITY_DN50828_c0_g3_i1::g.106654::m.106654	ENSGACP00000026543.1	ENSGACG00000020091	ENSGACG00000020091	gnsa	4	0.994152
TRINITY_DN40805_c0_g1::TRINITY_DN40805_c0_g1_i1::g.44796::m.44796	ENSGACP00000026542.1	ENSGACG00000020090	ENSGACG00000020090	zgc:194209	4	0.994709
TRINITY_DN49811_c0_g1::TRINITY_DN49811_c0_g1_i2::g.92423::m.92423	ENSLCRP00005028586.1	ENSLCRG00005011311	ENSGACG00000020089	rassf3	4	1
TRINITY_DN3739_c0_g1::TRINITY_DN3739_c0_g1_i1::g.2293::m.2293	ENSLBEP00000006309.1	ENSLBEG00000004758	ENSGACG00000020085		4	0.811802
TRINITY_DN36959_c0_g2::TRINITY_DN36959_c0_g2_i1::g.34921::m.34921	ENSCGOP00000046428.1	ENSCGOG00000020856	ENSGACG00000020083	creb3l2	4	1
TRINITY_DN43928_c2_g1::TRINITY_DN43928_c2_g1_i1::g.55479::m.55479	ENSLBEP00000024671.1	ENSLBEG00000018872	ENSGACG00000020082	mblac1	4	0.927928
TRINITY_DN79603_c0_g1::TRINITY_DN79603_c0_g1_i1::g.122526::m.122526	ENSLCRP00005027566.1	ENSLCRG00005010966	ENSGACG00000020081	ssbp1	4	1
TRINITY_DN40575_c2_g1::TRINITY_DN40575_c2_g1_i1::g.44156::m.44156	ENSGACP00000026531.1	ENSGACG00000020078	ENSGACG00000020078	mpdu1b	4	1
TRINITY_DN64339_c0_g1::TRINITY_DN64339_c0_g1_i1::g.102405::m.102405	ENSCGOP00000046579.1	ENSCGOG00000020917	ENSGACG00000020076	cd9b	3	0.995556
TRINITY_DN45788_c0_g1::TRINITY_DN45788_c0_g1_i1::g.63270::m.63270	ENSGACP00000026523.1	ENSGACG00000020075	ENSGACG00000020075	tmem243b	4	0.991525
TRINITY_DN49497_c0_g1::TRINITY_DN49497_c0_g1_i1::g.88700::m.88700	ENSLCRP00005051030.1	ENSLCRG00005019246	ENSGACG00000020073	dclre1c	4	0.753165
TRINITY_DN40177_c2_g12::TRINITY_DN40177_c2_g12_i1::g.42901::m.42901	ENSGACP00000026518.1	ENSGACG00000020072	ENSGACG00000020072	eif4a1b	4	0.997543
TRINITY_DN26754_c0_g1::TRINITY_DN26754_c0_g1_i1::g.19318::m.19318	ENSGACP00000026515.1	ENSGACG00000020071	ENSGACG00000020071	senp3b	4	0.996169
TRINITY_DN50104_c0_g1::TRINITY_DN50104_c0_g1_i1::g.95388::m.95388	ENSCGOP00000053029.1	ENSCGOG00000022966	ENSGACG00000020070	lamb1b	3	1
TRINITY_DN47871_c0_g1::TRINITY_DN47871_c0_g1_i1::g.75970::m.75970	ENSLBEP00000007210.1	ENSLBEG00000005588	ENSGACG00000020068	eri1	4	0.997076
TRINITY_DN35540_c1_g1::TRINITY_DN35540_c1_g1_i1::g.31981::m.31981	ENSLCRP00005038685.1	ENSLCRG00005014990	ENSGACG00000020067	tmcc3	4	0.890086
TRINITY_DN37115_c2_g1::TRINITY_DN37115_c2_g1_i7::g.88944::m.88944	ENSCGOP00000032024.1	ENSCGOG00000013824	ENSGACG00000020066	tbc1d14	4	0.99449
TRINITY_DN46600_c0_g1::TRINITY_DN46600_c0_g1_i1::g.67943::m.67943	ENSGACP00000026509.1	ENSGACG00000020065	ENSGACG00000020065	FGD6(1ofmany)	4	1
TRINITY_DN42545_c0_g1::TRINITY_DN42545_c0_g1_i1::g.50271::m.50271	ENSLCRP00005038060.1	ENSLCRG00005014793	ENSGACG00000020062	zgc:158564(1ofmany)	3	1
TRINITY_DN15037_c0_g1::TRINITY_DN15037_c0_g1_i1::g.11050::m.11050	ENSLBEP00000019807.1	ENSLBEG00000015222	ENSGACG00000020061	S100P	3	0.98913
TRINITY_DN45489_c0_g1::TRINITY_DN45489_c0_g1_i2::g.61908::m.61908	ENSLCRP00005039016.1	ENSLCRG00005015125	ENSGACG00000020060	vezt	4	0.798354
TRINITY_DN21143_c1_g1::TRINITY_DN21143_c1_g1_i1::g.12954::m.12954	ENSGACP00000026501.1	ENSGACG00000020059	ENSGACG00000020059	metap2b	4	0.985577
TRINITY_DN31653_c0_g1::TRINITY_DN31653_c0_g1_i1::g.25551::m.25551	ENSGACP00000026500.1	ENSGACG00000020058	ENSGACG00000020058	usp44	4	1
TRINITY_DN33975_c0_g1::TRINITY_DN33975_c0_g1_i1::g.29547::m.29547	ENSLCRP00005038192.1	ENSLCRG00005014811	ENSGACG00000020057	SLC29A2	4	1
TRINITY_DN46378_c0_g1::TRINITY_DN46378_c0_g1_i1::g.66750::m.66750	ENSGACP00000026499.1	ENSGACG00000020056	ENSGACG00000020056	ntn4	4	1
TRINITY_DN27256_c0_g2::TRINITY_DN27256_c0_g2_i1::g.31799::m.31799	ENSLCRP00005039058.1	ENSLCRG00005015131	ENSGACG00000020054	AMDHD1	4	0.997691
TRINITY_DN33711_c0_g1::TRINITY_DN33711_c0_g1_i1::g.29115::m.29115	ENSLBEP00000011533.1	ENSLBEG00000008871	ENSGACG00000020053	tspan9b	4	0.995833
TRINITY_DN40031_c0_g1::TRINITY_DN40031_c0_g1_i1::g.42451::m.42451	ENSCGOP00000051544.1	ENSCGOG00000022556	ENSGACG00000020052	si:dkey-153k10.9	4	0.564179
TRINITY_DN44361_c0_g1::TRINITY_DN44361_c0_g1_i1::g.57195::m.57195	ENSLBEP00000011676.1	ENSLBEG00000008995	ENSGACG00000020051	klhl42	4	1
TRINITY_DN20458_c0_g1::TRINITY_DN20458_c0_g1_i1::g.12198::m.12198	ENSCGOP00000050815.1	ENSCGOG00000022518	ENSGACG00000020050	nrip2	3	1
TRINITY_DN22716_c0_g1::TRINITY_DN22716_c0_g1_i1::g.14705::m.14705	ENSGACP00000026484.1	ENSGACG00000020049	ENSGACG00000020049	itfg2	4	1
TRINITY_DN100545_c0_g1::TRINITY_DN100545_c0_g1_i1::g.129244::m.129244	ENSLCRP00005040200.1	ENSLCRG00005015517	ENSGACG00000020048	ascl1a	4	0.78607
TRINITY_DN37898_c0_g1::TRINITY_DN37898_c0_g1_i1::g.37064::m.37064	ENSGACP00000026478.1	ENSGACG00000020046	ENSGACG00000020046	nup37	4	0.996942
TRINITY_DN27345_c0_g1::TRINITY_DN27345_c0_g1_i1::g.20096::m.20096	ENSGACP00000026477.1	ENSGACG00000020045	ENSGACG00000020045	parpbp	4	1
TRINITY_DN42478_c0_g2::TRINITY_DN42478_c0_g2_i2::g.50089::m.50089	ENSLBEP00000003323.1	ENSLBEG00000002571	ENSGACG00000020043	ppp1cbl	3	1
TRINITY_DN68927_c0_g1::TRINITY_DN68927_c0_g1_i1::g.118941::m.118941	ENSLBEP00000012860.1	ENSLBEG00000009904	ENSGACG00000020042	igf1	4	0.994652
TRINITY_DN48521_c1_g1::TRINITY_DN48521_c1_g1_i3::g.80693::m.80693	ENSLCRP00005046493.1	ENSLCRG00005017547	ENSGACG00000020040	btbd11a	4	0.999027
TRINITY_DN47006_c1_g1::TRINITY_DN47006_c1_g1_i1::g.70437::m.70437	ENSLCRP00005039740.1	ENSLCRG00005015346	ENSGACG00000020039	rela	4	1
TRINITY_DN34321_c0_g1::TRINITY_DN34321_c0_g1_i1::g.30089::m.30089	ENSLCRP00005039754.1	ENSLCRG00005015354	ENSGACG00000020038	zgc:63470	4	1
TRINITY_DN99109_c0_g1::TRINITY_DN99109_c0_g1_i1::g.128533::m.128533	ENSLCRP00005046836.1	ENSLCRG00005017690	ENSGACG00000020037	cry1a	3	1
TRINITY_DN79267_c0_g1::TRINITY_DN79267_c0_g1_i1::g.122289::m.122289	ENSLBEP00000013017.1	ENSLBEG00000010011	ENSGACG00000020036		4	1
TRINITY_DN35110_c0_g1::TRINITY_DN35110_c0_g1_i1::g.31263::m.31263	ENSLBEP00000003451.1	ENSLBEG00000002667	ENSGACG00000020035	drap1	4	1
TRINITY_DN30366_c1_g1::TRINITY_DN30366_c1_g1_i1::g.23441::m.23441	ENSGACP00000026465.1	ENSGACG00000020033	ENSGACG00000020033		4	0.88535
TRINITY_DN13092_c0_g2::TRINITY_DN13092_c0_g2_i1::g.7788::m.7788	ENSLBEP00000003615.1	ENSLBEG00000002793	ENSGACG00000020030	NRXN2	4	0.670391
TRINITY_DN73882_c0_g1::TRINITY_DN73882_c0_g1_i1::g.120839::m.120839	ENSGACP00000026458.1	ENSGACG00000020028	ENSGACG00000020028		4	0.9375
TRINITY_DN50660_c1_g2::TRINITY_DN50660_c1_g2_i1::g.103465::m.103465	ENSLBEP00000002833.1	ENSLBEG00000002187	ENSGACG00000020027	RASGRP2	4	1
TRINITY_DN49156_c0_g1::TRINITY_DN49156_c0_g1_i4::g.85582::m.85582	ENSLCRP00005047054.1	ENSLCRG00005017806	ENSGACG00000020026	ppfibp1a	4	1
TRINITY_DN41215_c1_g1::TRINITY_DN41215_c1_g1_i1::g.45967::m.45967	ENSCGOP00000025843.1	ENSCGOG00000012211	ENSGACG00000020022	CSKMT	4	1
TRINITY_DN24569_c0_g1::TRINITY_DN24569_c0_g1_i1::g.25682::m.25682	ENSLCRP00005034206.1	ENSLCRG00005013423	ENSGACG00000020021		3	0.623557
TRINITY_DN6398_c0_g1::TRINITY_DN6398_c0_g1_i1::g.3847::m.3847	ENSLBEP00000034274.1	ENSLBEG00000025793	ENSGACG00000020020		4	0.907767
TRINITY_DN49156_c0_g1::TRINITY_DN49156_c0_g1_i10::g.85614::m.85614	ENSLBEP00000028877.1	ENSLBEG00000021856	ENSGACG00000020019	cyb5r3	4	0.996667
TRINITY_DN21782_c0_g1::TRINITY_DN21782_c0_g1_i1::g.13635::m.13635	ENSLBEP00000001954.1	ENSLBEG00000001527	ENSGACG00000020018	otub1b	4	0.996078
TRINITY_DN102814_c0_g1::TRINITY_DN102814_c0_g1_i1::g.130173::m.130173	ENSLBEP00000028908.1	ENSLBEG00000021895	ENSGACG00000020017	syt1a	4	1
TRINITY_DN92191_c0_g1::TRINITY_DN92191_c0_g1_i1::g.126757::m.126757	ENSCGOP00000025783.1	ENSCGOG00000012166	ENSGACG00000020016		4	0.503497
TRINITY_DN50781_c7_g7::TRINITY_DN50781_c7_g7_i1::g.105856::m.105856	ENSLCRP00005047688.1	ENSLCRG00005018063	ENSGACG00000020015	pawr	4	1
TRINITY_DN46403_c0_g1::TRINITY_DN46403_c0_g1_i1::g.66966::m.66966	ENSLBEP00000029033.1	ENSLBEG00000021962	ENSGACG00000020012	ppp1r12a	4	0.622603
TRINITY_DN40643_c1_g1::TRINITY_DN40643_c1_g1_i1::g.44316::m.44316	ENSLCRP00005036489.1	ENSLCRG00005014224	ENSGACG00000020011	soul4	4	1
TRINITY_DN37028_c0_g2::TRINITY_DN37028_c0_g2_i1::g.35170::m.35170	ENSGACP00000026435.1	ENSGACG00000020010	ENSGACG00000020010	tmem178	4	1
TRINITY_DN99078_c1_g1::TRINITY_DN99078_c1_g1_i1::g.128528::m.128528	ENSLBEP00000029061.1	ENSLBEG00000022009	ENSGACG00000020009	rps16	4	0.993197
TRINITY_DN43003_c1_g3::TRINITY_DN43003_c1_g3_i1::g.52018::m.52018	ENSLBEP00000029231.1	ENSLBEG00000022140	ENSGACG00000020007	lin7a	4	0.899083
TRINITY_DN103374_c0_g1::TRINITY_DN103374_c0_g1_i1::g.130353::m.130353	ENSLBEP00000001766.1	ENSLBEG00000001348	ENSGACG00000020006	ndufs2	4	0.997859
TRINITY_DN49666_c1_g1::TRINITY_DN49666_c1_g1_i2::g.90835::m.90835	ENSLCRP00005055443.1	ENSLCRG00005020459	ENSGACG00000020005	kirrel1a	4	1
TRINITY_DN17945_c0_g1::TRINITY_DN17945_c0_g1_i1::g.10215::m.10215	ENSLCRP00005036073.1	ENSLCRG00005013916	ENSGACG00000020004	eif4a3	4	0.997543
TRINITY_DN47834_c0_g2::TRINITY_DN47834_c0_g2_i2::g.75858::m.75858	ENSLCRP00005035606.1	ENSLCRG00005013910	ENSGACG00000020002		3	1
TRINITY_DN47026_c0_g1::TRINITY_DN47026_c0_g1_i1::g.70467::m.70467	ENSGACP00000026429.1	ENSGACG00000019999	ENSGACG00000019999	acss3	4	1
TRINITY_DN30978_c0_g2::TRINITY_DN30978_c0_g2_i1::g.24572::m.24572	ENSLBEP00000017393.1	ENSLBEG00000013405	ENSGACG00000019998	zgc:109889	3	0.626016
TRINITY_DN49918_c0_g1::TRINITY_DN49918_c0_g1_i3::g.93532::m.93532	ENSLCRP00005065407.1	ENSLCRG00005021731	ENSGACG00000019997		4	1
TRINITY_DN36151_c0_g1::TRINITY_DN36151_c0_g1_i1::g.33132::m.33132	ENSLBEP00000030720.1	ENSLBEG00000023215	ENSGACG00000019996	CXorf40A	2	0.99359
TRINITY_DN49420_c4_g1::TRINITY_DN49420_c4_g1_i10::g.88225::m.88225	ENSCGOP00000023566.1	ENSCGOG00000006725	ENSGACG00000019995	ppfia2	4	1
TRINITY_DN49241_c0_g1::TRINITY_DN49241_c0_g1_i1::g.86238::m.86238	ENSLCRP00005039005.1	ENSLCRG00005015124	ENSGACG00000019994	aars2	3	0.99797
TRINITY_DN44692_c0_g1::TRINITY_DN44692_c0_g1_i1::g.58511::m.58511	ENSLCRP00005035643.1	ENSLCRG00005013930	ENSGACG00000019992	llph	4	0.992188
TRINITY_DN18683_c0_g1::TRINITY_DN18683_c0_g1_i1::g.10635::m.10635	ENSLBEP00000026107.1	ENSLBEG00000019857	ENSGACG00000019990	hcls1	4	0.727463
TRINITY_DN37460_c0_g1::TRINITY_DN37460_c0_g1_i1::g.36073::m.36073	ENSLBEP00000001362.1	ENSLBEG00000001087	ENSGACG00000019989	haus4	4	1
TRINITY_DN49676_c2_g2::TRINITY_DN49676_c2_g2_i1::g.90876::m.90876	ENSLCRP00005035763.1	ENSLCRG00005013953	ENSGACG00000019987		4	1
TRINITY_DN46722_c0_g1::TRINITY_DN46722_c0_g1_i1::g.68705::m.68705	ENSGACP00000026403.1	ENSGACG00000019984	ENSGACG00000019984	orc5	4	1
TRINITY_DN49268_c0_g1::TRINITY_DN49268_c0_g1_i1::g.86607::m.86607	ENSLCRP00005065442.1	ENSLCRG00005023851	ENSGACG00000019983	fxr2	4	0.998521
TRINITY_DN26473_c1_g1::TRINITY_DN26473_c1_g1_i1::g.18943::m.18943	ENSLCRP00005036845.1	ENSLCRG00005014355	ENSGACG00000019981	lhfpl3	4	0.634783
TRINITY_DN40483_c2_g1::TRINITY_DN40483_c2_g1_i1::g.43857::m.43857	ENSCGOP00000011756.1	ENSCGOG00000005832	ENSGACG00000019980	rbm4.3	4	1
TRINITY_DN50722_c9_g1::TRINITY_DN50722_c9_g1_i1::g.104081::m.104081	ENSLBEP00000025704.1	ENSLBEG00000019523	ENSGACG00000019979		4	1
TRINITY_DN79179_c0_g1::TRINITY_DN79179_c0_g1_i1::g.122255::m.122255	ENSLBEP00000025494.1	ENSLBEG00000019473	ENSGACG00000019977	ndufb2	4	0.990196
TRINITY_DN30139_c0_g1::TRINITY_DN30139_c0_g1_i1::g.23211::m.23211	ENSGACP00000026389.1	ENSGACG00000019975	ENSGACG00000019975	kdm7ab	4	0.943128
TRINITY_DN49065_c0_g1::TRINITY_DN49065_c0_g1_i1::g.84987::m.84987	ENSLBEP00000025414.1	ENSLBEG00000019395	ENSGACG00000019973		4	1
TRINITY_DN103345_c0_g1::TRINITY_DN103345_c0_g1_i1::g.130346::m.130346	ENSLBEP00000025337.1	ENSLBEG00000019329	ENSGACG00000019970	FAR2	4	1
TRINITY_DN49615_c3_g2::TRINITY_DN49615_c3_g2_i3::g.90532::m.90532	ENSGACP00000026379.1	ENSGACG00000019967	ENSGACG00000019967	MAGI2	4	0.987013
TRINITY_DN41190_c0_g1::TRINITY_DN41190_c0_g1_i1::g.45862::m.45862	ENSLCRP00005006401.1	ENSLCRG00005003215	ENSGACG00000019963		1	0.525822
TRINITY_DN46441_c7_g1::TRINITY_DN46441_c7_g1_i1::g.67315::m.67315	ENSLBEP00000034719.1	ENSLBEG00000026086	ENSGACG00000019962		4	0.997183
TRINITY_DN37389_c0_g1::TRINITY_DN37389_c0_g1_i1::g.35904::m.35904	ENSGACP00000026368.1	ENSGACG00000019958	ENSGACG00000019958	si:dkey-165a24.9	4	1
TRINITY_DN100673_c0_g1::TRINITY_DN100673_c0_g1_i1::g.129297::m.129297	ENSLCRP00005037247.1	ENSLCRG00005014415	ENSGACG00000019957	cd36	4	0.997877
TRINITY_DN23159_c0_g1::TRINITY_DN23159_c0_g1_i1::g.15215::m.15215	ENSCGOP00000027175.1	ENSCGOG00000012145	ENSGACG00000019956	sema3c	4	1
TRINITY_DN26339_c0_g1::TRINITY_DN26339_c0_g1_i1::g.18799::m.18799	ENSCGOP00000025674.1	ENSCGOG00000012123	ENSGACG00000019949	mtpn	2	0.983193
TRINITY_DN43962_c0_g1::TRINITY_DN43962_c0_g1_i1::g.55608::m.55608	ENSLCRP00005055047.1	ENSLCRG00005019983	ENSGACG00000019944	capn2b	3	0.998567
TRINITY_DN27771_c0_g1::TRINITY_DN27771_c0_g1_i1::g.33384::m.33384	ENSLBEP00000038656.1	ENSLBEG00000028824	ENSGACG00000019943	chrnb1	4	1
TRINITY_DN49400_c3_g1::TRINITY_DN49400_c3_g1_i1::g.87555::m.87555	ENSGACP00000026342.1	ENSGACG00000019941	ENSGACG00000019941	tmem102	4	0.773784
TRINITY_DN3207_c0_g1::TRINITY_DN3207_c0_g1_i1::g.2048::m.2048	ENSLBEP00000011816.1	ENSLBEG00000009085	ENSGACG00000019940	capn1b	3	0.777328
TRINITY_DN16005_c0_g1::TRINITY_DN16005_c0_g1_i1::g.9330::m.9330	ENSGACP00000026340.1	ENSGACG00000019939	ENSGACG00000019939	mrps28	1	0.787234
TRINITY_DN50257_c0_g1::TRINITY_DN50257_c0_g1_i1::g.97601::m.97601	ENSLCRP00005038679.1	ENSLCRG00005014989	ENSGACG00000019938		4	0.995816
TRINITY_DN17289_c0_g1::TRINITY_DN17289_c0_g1_i1::g.9917::m.9917	ENSLCRP00005007421.1	ENSLCRG00005003642	ENSGACG00000019937	tmem256	4	0.991304
TRINITY_DN36494_c0_g1::TRINITY_DN36494_c0_g1_i1::g.33932::m.33932	ENSGACP00000026335.1	ENSGACG00000019935	ENSGACG00000019935	nlgn2a	4	0.757025
TRINITY_DN42286_c0_g1::TRINITY_DN42286_c0_g1_i1::g.49399::m.49399	ENSLBEP00000034428.1	ENSLBEG00000025887	ENSGACG00000019934	zmp:0000000711	4	1
TRINITY_DN51169_c2_g1::TRINITY_DN51169_c2_g1_i1::g.112172::m.112172	ENSGACP00000026332.1	ENSGACG00000019933	ENSGACG00000019933	si:dkey-85k7.12	4	0.995277
TRINITY_DN91548_c0_g1::TRINITY_DN91548_c0_g1_i1::g.126510::m.126510	ENSGACP00000026337.1	ENSGACG00000019932	ENSGACG00000019932	sde2	2	0.857651
TRINITY_DN1180_c0_g1::TRINITY_DN1180_c0_g1_i1::g.775::m.775	ENSLCRP00005040343.1	ENSLCRG00005015573	ENSGACG00000019931	pop7	4	0.993421
TRINITY_DN79787_c0_g1::TRINITY_DN79787_c0_g1_i1::g.122603::m.122603	ENSLBEP00000004657.1	ENSLBEG00000003534	ENSGACG00000019930	epoa	4	0.852071
TRINITY_DN42813_c0_g1::TRINITY_DN42813_c0_g1_i1::g.51350::m.51350	ENSLCRP00005040334.1	ENSLCRG00005015568	ENSGACG00000019928	ufsp1	3	0.928571
TRINITY_DN38913_c0_g1::TRINITY_DN38913_c0_g1_i1::g.39521::m.39521	ENSLBEP00000017600.1	ENSLBEG00000013573	ENSGACG00000019926	mtif2	3	0.998594
TRINITY_DN20636_c0_g1::TRINITY_DN20636_c0_g1_i1::g.12369::m.12369	ENSLBEP00000010907.1	ENSLBEG00000008426	ENSGACG00000019925	gigyf1a	4	0.904255
TRINITY_DN48865_c0_g1::TRINITY_DN48865_c0_g1_i1::g.83239::m.83239	ENSGACP00000026317.1	ENSGACG00000019924	ENSGACG00000019924	wrap53	4	1
TRINITY_DN42164_c0_g2::TRINITY_DN42164_c0_g2_i1::g.49003::m.49003	ENSLBEP00000010775.1	ENSLBEG00000008302	ENSGACG00000019922	efnb3a	4	1
TRINITY_DN50395_c0_g1::TRINITY_DN50395_c0_g1_i2::g.98313::m.98313	ENSGACP00000026313.1	ENSGACG00000019920	ENSGACG00000019920	kdm6ba	4	1
TRINITY_DN44290_c2_g4::TRINITY_DN44290_c2_g4_i1::g.56873::m.56873	ENSCGOP00000009548.1	ENSCGOG00000004906	ENSGACG00000019919		4	1
TRINITY_DN70935_c0_g1::TRINITY_DN70935_c0_g1_i1::g.105016::m.105016	ENSCGOP00000009506.1	ENSCGOG00000004875	ENSGACG00000019917		4	0.862319
TRINITY_DN50221_c3_g2::TRINITY_DN50221_c3_g2_i2::g.97425::m.97425	ENSLBEP00000024421.1	ENSLBEG00000018090	ENSGACG00000019916		3	1
TRINITY_DN43104_c0_g1::TRINITY_DN43104_c0_g1_i1::g.52281::m.52281	ENSCGOP00000048331.1	ENSCGOG00000021553	ENSGACG00000019915	polr3f	4	0.996845
TRINITY_DN18775_c0_g1::TRINITY_DN18775_c0_g1_i1::g.15755::m.15755	ENSLCRP00005050976.1	ENSLCRG00005019228	ENSGACG00000019914	si:ch73-352p4.8	4	0.997947
TRINITY_DN45762_c0_g3::TRINITY_DN45762_c0_g3_i1::g.62913::m.62913	ENSGACP00000026307.1	ENSGACG00000019913	ENSGACG00000019913	tdrd7b	4	1
TRINITY_DN68776_c0_g1::TRINITY_DN68776_c0_g1_i1::g.118851::m.118851	ENSGACP00000026301.1	ENSGACG00000019910	ENSGACG00000019910	kat14	4	1
TRINITY_DN22172_c0_g3::TRINITY_DN22172_c0_g3_i2::g.14011::m.14011	ENSLBEP00000013279.1	ENSLBEG00000010215	ENSGACG00000019909	ccnd2b	4	1
TRINITY_DN39681_c0_g1::TRINITY_DN39681_c0_g1_i1::g.41559::m.41559	ENSCGOP00000035846.1	ENSCGOG00000016586	ENSGACG00000019907	tigarb	4	1
TRINITY_DN50859_c0_g2::TRINITY_DN50859_c0_g2_i2::g.107127::m.107127	ENSLCRP00005018609.1	ENSLCRG00005005382	ENSGACG00000019906		4	1
TRINITY_DN27761_c0_g1::TRINITY_DN27761_c0_g1_i1::g.20642::m.20642	ENSGACP00000026303.1	ENSGACG00000019902	ENSGACG00000019902		4	1
TRINITY_DN11920_c0_g1::TRINITY_DN11920_c0_g1_i1::g.7141::m.7141	ENSGACP00000026292.1	ENSGACG00000019901	ENSGACG00000019901	galnt8b.1	4	0.75895
TRINITY_DN38660_c0_g1::TRINITY_DN38660_c0_g1_i1::g.38825::m.38825	ENSCGOP00000025524.1	ENSCGOG00000012052	ENSGACG00000019899		1	0.646586
TRINITY_DN89804_c0_g1::TRINITY_DN89804_c0_g1_i1::g.125827::m.125827	ENSLBEP00000031025.1	ENSLBEG00000023430	ENSGACG00000019898	dpy30	4	1
TRINITY_DN46994_c1_g2::TRINITY_DN46994_c1_g2_i2::g.70275::m.70275	ENSLBEP00000013846.1	ENSLBEG00000010725	ENSGACG00000019897	ada2b	3	0.996016
TRINITY_DN13217_c0_g1::TRINITY_DN13217_c0_g1_i1::g.7864::m.7864	ENSGACP00000026284.1	ENSGACG00000019895	ENSGACG00000019895		2	1
TRINITY_DN22134_c0_g1::TRINITY_DN22134_c0_g1_i1::g.14056::m.14056	ENSLBEP00000013876.1	ENSLBEG00000010761	ENSGACG00000019892	atp6v1e1b	4	0.995595
TRINITY_DN43428_c0_g1::TRINITY_DN43428_c0_g1_i1::g.53456::m.53456	ENSCGOP00000025498.1	ENSCGOG00000012020	ENSGACG00000019890	psen2	4	1
TRINITY_DN13700_c0_g1::TRINITY_DN13700_c0_g1_i1::g.9642::m.9642	ENSCGOP00000036618.1	ENSCGOG00000016911	ENSGACG00000019889	spic	4	0.846154
TRINITY_DN39831_c0_g2::TRINITY_DN39831_c0_g2_i1::g.41934::m.41934	ENSGACP00000026276.1	ENSGACG00000019887	ENSGACG00000019887		3	0.715651
TRINITY_DN73123_c0_g1::TRINITY_DN73123_c0_g1_i1::g.99977::m.99977	ENSCGOP00000009575.1	ENSCGOG00000004926	ENSGACG00000019886	si:dkey-183c6.7	4	0.506787
TRINITY_DN47172_c0_g1::TRINITY_DN47172_c0_g1_i1::g.71220::m.71220	ENSLBEP00000011129.1	ENSLBEG00000008565	ENSGACG00000019885	slc8a1a	4	1
TRINITY_DN24328_c0_g1::TRINITY_DN24328_c0_g1_i1::g.16573::m.16573	ENSGACP00000026267.1	ENSGACG00000019884	ENSGACG00000019884	syt4	4	0.977827
TRINITY_DN35598_c0_g1::TRINITY_DN35598_c0_g1_i1::g.32084::m.32084	ENSLCRP00005003916.1	ENSLCRG00005001357	ENSGACG00000019882	gpr108	4	1
TRINITY_DN11284_c0_g1::TRINITY_DN11284_c0_g1_i1::g.6787::m.6787	ENSGACP00000026264.1	ENSGACG00000019881	ENSGACG00000019881		4	1
TRINITY_DN24069_c0_g1::TRINITY_DN24069_c0_g1_i1::g.16226::m.16226	ENSCGOP00000023690.1	ENSCGOG00000011297	ENSGACG00000019878	soul5l	4	0.871698
TRINITY_DN29774_c0_g1::TRINITY_DN29774_c0_g1_i1::g.22748::m.22748	ENSGACP00000026262.1	ENSGACG00000019877	ENSGACG00000019877	m1ap	3	1
TRINITY_DN39771_c0_g1::TRINITY_DN39771_c0_g1_i1::g.41771::m.41771	ENSGACP00000026257.1	ENSGACG00000019876	ENSGACG00000019876	dok1b	4	0.794266
TRINITY_DN46234_c0_g1::TRINITY_DN46234_c0_g1_i1::g.65819::m.65819	ENSLCRP00005002832.1	ENSLCRG00005001348	ENSGACG00000019875		4	0.972222
TRINITY_DN41137_c1_g1::TRINITY_DN41137_c1_g1_i1::g.45758::m.45758	ENSLBEP00000013815.1	ENSLBEG00000010701	ENSGACG00000019874		4	0.997297
TRINITY_DN35748_c0_g2::TRINITY_DN35748_c0_g2_i1::g.32411::m.32411	ENSGACP00000026254.1	ENSGACG00000019873	ENSGACG00000019873	akap8l	4	0.97193
TRINITY_DN34043_c0_g1::TRINITY_DN34043_c0_g1_i3::g.58757::m.58757	ENSLBEP00000014036.1	ENSLBEG00000010898	ENSGACG00000019872	zgc:194551	1	0.909524
TRINITY_DN49734_c0_g1::TRINITY_DN49734_c0_g1_i1::g.91658::m.91658	ENSLCRP00005002756.1	ENSLCRG00005001308	ENSGACG00000019871	vasna	4	1
TRINITY_DN21963_c0_g1::TRINITY_DN21963_c0_g1_i1::g.13819::m.13819	ENSCGOP00000046802.1	ENSCGOG00000021030	ENSGACG00000019870	nagk	3	0.997135
TRINITY_DN47716_c2_g1::TRINITY_DN47716_c2_g1_i1::g.75097::m.75097	ENSLCRP00005027164.1	ENSLCRG00005010829	ENSGACG00000019869	chpt1	4	1
TRINITY_DN49358_c0_g1::TRINITY_DN49358_c0_g1_i1::g.86918::m.86918	ENSCGOP00000009790.1	ENSCGOG00000005013	ENSGACG00000019868	dnaja3b	4	1
TRINITY_DN27464_c0_g10::TRINITY_DN27464_c0_g10_i1::g.20301::m.20301	ENSLBEP00000022274.1	ENSLBEG00000017120	ENSGACG00000019867	paip2b	4	0.992754
TRINITY_DN49780_c0_g1::TRINITY_DN49780_c0_g1_i1::g.92025::m.92025	ENSGACP00000026249.3	ENSGACG00000019866	ENSGACG00000019866	gnptab	4	1
TRINITY_DN46198_c0_g1::TRINITY_DN46198_c0_g1_i1::g.65494::m.65494	ENSLBEP00000028154.1	ENSLBEG00000021335	ENSGACG00000019865	washc3	3	0.985849
TRINITY_DN29861_c0_g2::TRINITY_DN29861_c0_g2_i1::g.39346::m.39346	ENSGACP00000026243.1	ENSGACG00000019864	ENSGACG00000019864		1	0.925373
TRINITY_DN22133_c0_g1::TRINITY_DN22133_c0_g1_i1::g.14049::m.14049	ENSLBEP00000028210.1	ENSLBEG00000021382	ENSGACG00000019862		4	1
TRINITY_DN49855_c0_g2::TRINITY_DN49855_c0_g2_i1::g.92400::m.92400	ENSLBEP00000022240.1	ENSLBEG00000017072	ENSGACG00000019861	hspa12b	4	0.932619
TRINITY_DN49980_c0_g1::TRINITY_DN49980_c0_g1_i1::g.94145::m.94145	ENSLCRP00005026846.1	ENSLCRG00005010721	ENSGACG00000019860	def6c	4	1
TRINITY_DN47064_c0_g1::TRINITY_DN47064_c0_g1_i1::g.70647::m.70647	ENSGACP00000026238.1	ENSGACG00000019859	ENSGACG00000019859	mcat	1	0.997305
TRINITY_DN46325_c0_g1::TRINITY_DN46325_c0_g1_i1::g.66355::m.66355	ENSLBEP00000028325.1	ENSLBEG00000021464	ENSGACG00000019858	ttll1	4	0.995294
TRINITY_DN49083_c1_g1::TRINITY_DN49083_c1_g1_i1::g.85199::m.85199	ENSGACP00000026236.1	ENSGACG00000019857	ENSGACG00000019857	pacsin2	4	1
TRINITY_DN42437_c0_g2::TRINITY_DN42437_c0_g2_i1::g.49982::m.49982	ENSGACP00000026248.1	ENSGACG00000019856	ENSGACG00000019856	pla2g6	4	0.99875
TRINITY_DN30388_c0_g1::TRINITY_DN30388_c0_g1_i2::g.23519::m.23519	ENSLCRP00005026825.1	ENSLCRG00005010696	ENSGACG00000019855	arfgap3	4	1
TRINITY_DN28431_c0_g2::TRINITY_DN28431_c0_g2_i1::g.21390::m.21390	ENSLBEP00000014301.1	ENSLBEG00000011103	ENSGACG00000019854	cbx6a	3	0.648069
TRINITY_DN37775_c0_g1::TRINITY_DN37775_c0_g1_i1::g.36802::m.36802	ENSGACP00000026228.1	ENSGACG00000019852	ENSGACG00000019852	dnal4b	3	1
TRINITY_DN81813_c0_g1::TRINITY_DN81813_c0_g1_i1::g.123412::m.123412	ENSLCRP00005018191.1	ENSLCRG00005007488	ENSGACG00000019848	baiap2l2b	3	0.618834
TRINITY_DN45104_c1_g1::TRINITY_DN45104_c1_g1_i1::g.60471::m.60471	ENSLBEP00000022188.1	ENSLBEG00000017037	ENSGACG00000019847	cct7	4	1
TRINITY_DN40303_c0_g1::TRINITY_DN40303_c0_g1_i1::g.43246::m.43246	ENSLCRP00005018395.1	ENSLCRG00005007577	ENSGACG00000019846	rps19bp1	2	0.994012
TRINITY_DN50144_c0_g1::TRINITY_DN50144_c0_g1_i1::g.95950::m.95950	ENSGACP00000026222.1	ENSGACG00000019845	ENSGACG00000019845	uhrf1bp1l	4	1
TRINITY_DN5052_c0_g1::TRINITY_DN5052_c0_g1_i1::g.3058::m.3058	ENSGACP00000026220.1	ENSGACG00000019844	ENSGACG00000019844	krcp	4	1
TRINITY_DN50370_c1_g2::TRINITY_DN50370_c1_g2_i3::g.99107::m.99107	ENSCGOP00000041817.1	ENSCGOG00000018750	ENSGACG00000019843	anks1b	4	0.997976
TRINITY_DN31686_c1_g1::TRINITY_DN31686_c1_g1_i1::g.46600::m.46600	ENSLBEP00000014772.1	ENSLBEG00000011534	ENSGACG00000019842	atf4a	2	1
TRINITY_DN35373_c0_g1::TRINITY_DN35373_c0_g1_i10::g.68247::m.68247	ENSCGOP00000045651.1	ENSCGOG00000020340	ENSGACG00000019840	mark2b	4	1
TRINITY_DN48499_c0_g1::TRINITY_DN48499_c0_g1_i2::g.80457::m.80457	ENSGACP00000026214.1	ENSGACG00000019839	ENSGACG00000019839	apaf1	4	1
TRINITY_DN42340_c0_g1::TRINITY_DN42340_c0_g1_i1::g.49451::m.49451	ENSLCRP00005014920.1	ENSLCRG00005006367	ENSGACG00000019838	tcp11l2	2	1
TRINITY_DN23569_c0_g1::TRINITY_DN23569_c0_g1_i1::g.15619::m.15619	ENSLBEP00000021826.1	ENSLBEG00000016789	ENSGACG00000019834	rcor2	4	0.850598
TRINITY_DN42338_c0_g1::TRINITY_DN42338_c0_g1_i1::g.49572::m.49572	ENSLBEP00000021806.1	ENSLBEG00000016743	ENSGACG00000019828	naa40	4	0.995833
TRINITY_DN102536_c0_g1::TRINITY_DN102536_c0_g1_i1::g.130068::m.130068	ENSLCRP00005014894.1	ENSLCRG00005006355	ENSGACG00000019827	si:ch211-265o23.1	4	1
TRINITY_DN50468_c0_g1::TRINITY_DN50468_c0_g1_i1::g.100539::m.100539	ENSGACP00000026196.1	ENSGACG00000019825	ENSGACG00000019825	SCYL2	4	1
TRINITY_DN42002_c0_g1::TRINITY_DN42002_c0_g1_i1::g.48555::m.48555	ENSGACP00000026197.1	ENSGACG00000019824	ENSGACG00000019824	b3gat3	4	1
TRINITY_DN50443_c1_g1::TRINITY_DN50443_c1_g1_i1::g.99688::m.99688	ENSLCRP00005062989.1	ENSLCRG00005023112	ENSGACG00000019822	ccdc130	4	1
TRINITY_DN47424_c0_g1::TRINITY_DN47424_c0_g1_i1::g.72939::m.72939	ENSLCRP00005062975.1	ENSLCRG00005023108	ENSGACG00000019818	wdr83	4	0.981132
TRINITY_DN52424_c0_g1::TRINITY_DN52424_c0_g1_i1::g.113710::m.113710	ENSLCRP00005062969.1	ENSLCRG00005023104	ENSGACG00000019815	wdr83os	4	0.990741
TRINITY_DN51888_c0_g1::TRINITY_DN51888_c0_g1_i1::g.113477::m.113477	ENSLCRP00005014766.1	ENSLCRG00005006313	ENSGACG00000019814	lum	4	0.857143
TRINITY_DN46436_c3_g1::TRINITY_DN46436_c3_g1_i1::g.66965::m.66965	ENSLBEP00000021470.1	ENSLBEG00000016494	ENSGACG00000019812	arl2	4	0.994595
TRINITY_DN45688_c3_g1::TRINITY_DN45688_c3_g1_i1::g.62834::m.62834	ENSGACP00000026177.1	ENSGACG00000019811	ENSGACG00000019811	sp2	3	1
TRINITY_DN32822_c0_g2::TRINITY_DN32822_c0_g2_i1::g.27613::m.27613	ENSGACP00000026175.2	ENSGACG00000019810	ENSGACG00000019810	abcc10	4	0.802034
TRINITY_DN27320_c0_g1::TRINITY_DN27320_c0_g1_i1::g.20111::m.20111	ENSGACP00000026172.1	ENSGACG00000019808	ENSGACG00000019808	mrpl4	4	0.993399
TRINITY_DN5298_c0_g1::TRINITY_DN5298_c0_g1_i1::g.3190::m.3190	ENSGACP00000026179.1	ENSGACG00000019806	ENSGACG00000019806	dcn	4	1
TRINITY_DN43201_c0_g1::TRINITY_DN43201_c0_g1_i1::g.52302::m.52302	ENSGACP00000026169.1	ENSGACG00000019805	ENSGACG00000019805	btg1	4	1
TRINITY_DN3734_c1_g1::TRINITY_DN3734_c1_g1_i1::g.2291::m.2291	ENSGACP00000026168.1	ENSGACG00000019804	ENSGACG00000019804	fam3c	4	1
TRINITY_DN18209_c0_g1::TRINITY_DN18209_c0_g1_i1::g.10345::m.10345	ENSGACP00000026176.1	ENSGACG00000019803	ENSGACG00000019803	ppp2r5b	4	0.627072
TRINITY_DN6732_c0_g1::TRINITY_DN6732_c0_g1_i1::g.4005::m.4005	ENSCGOP00000039993.1	ENSCGOG00000018258	ENSGACG00000019802	si:dkey-23i12.9	4	0.846154
TRINITY_DN18936_c0_g1::TRINITY_DN18936_c0_g1_i1::g.16021::m.16021	ENSLBEP00000021294.1	ENSLBEG00000016346	ENSGACG00000019799	gpha2	4	0.992701
TRINITY_DN22132_c0_g1::TRINITY_DN22132_c0_g1_i2::g.14040::m.14040	ENSLBEP00000000932.1	ENSLBEG00000000752	ENSGACG00000019798	col9a1a	4	0.993865
TRINITY_DN33280_c0_g1::TRINITY_DN33280_c0_g1_i1::g.54609::m.54609	ENSLBEP00000017261.1	ENSLBEG00000013299	ENSGACG00000019796		2	0.696793
TRINITY_DN34762_c0_g1::TRINITY_DN34762_c0_g1_i1::g.30754::m.30754	ENSCGOP00000050120.1	ENSCGOG00000022273	ENSGACG00000019795	lrrc4.1	4	0.659875
TRINITY_DN19479_c0_g1::TRINITY_DN19479_c0_g1_i1::g.11336::m.11336	ENSCGOP00000050049.1	ENSCGOG00000021564	ENSGACG00000019793	snd1	3	1
TRINITY_DN165_c0_g1::TRINITY_DN165_c0_g1_i1::g.108::m.108	ENSGACP00000026153.1	ENSGACG00000019791	ENSGACG00000019791	hgfa	4	0.923513
TRINITY_DN39185_c0_g1::TRINITY_DN39185_c0_g1_i1::g.40254::m.40254	ENSLBEP00000000874.1	ENSLBEG00000000700	ENSGACG00000019788	ptp4a1	4	0.994253
TRINITY_DN36013_c0_g1::TRINITY_DN36013_c0_g1_i1::g.32966::m.32966	ENSGACP00000026150.1	ENSGACG00000019787	ENSGACG00000019787	cacna2d1a	4	0.769971
TRINITY_DN51338_c0_g1::TRINITY_DN51338_c0_g1_i1::g.113172::m.113172	ENSGACP00000026148.1	ENSGACG00000019786	ENSGACG00000019786	lgsn	4	0.685377
TRINITY_DN4631_c0_g1::TRINITY_DN4631_c0_g1_i1::g.2862::m.2862	ENSLCRP00005025580.1	ENSLCRG00005010193	ENSGACG00000019784	myom2a	4	0.522613
TRINITY_DN50332_c0_g2::TRINITY_DN50332_c0_g2_i1::g.98549::m.98549	ENSLCRP00005035997.1	ENSLCRG00005013985	ENSGACG00000019783	sema3aa	4	1
TRINITY_DN20231_c0_g1::TRINITY_DN20231_c0_g1_i1::g.12022::m.12022	ENSGACP00000026144.1	ENSGACG00000019782	ENSGACG00000019782	HK1(1ofmany)	4	1
TRINITY_DN33316_c0_g1::TRINITY_DN33316_c0_g1_i1::g.28457::m.28457	ENSGACP00000026142.1	ENSGACG00000019781	ENSGACG00000019781	zgc:77929	4	0.962963
TRINITY_DN45963_c2_g1::TRINITY_DN45963_c2_g1_i1::g.64275::m.64275	ENSCGOP00000039827.1	ENSCGOG00000018179	ENSGACG00000019779	wipf2a	4	0.924644
TRINITY_DN49160_c0_g2::TRINITY_DN49160_c0_g2_i1::g.85567::m.85567	ENSLBEP00000019448.1	ENSLBEG00000014932	ENSGACG00000019777	tspan11	4	0.996078
TRINITY_DN37795_c1_g1::TRINITY_DN37795_c1_g1_i1::g.36849::m.36849	ENSLBEP00000024491.1	ENSLBEG00000018721	ENSGACG00000019772	prmt8b	4	0.758842
TRINITY_DN48985_c0_g1::TRINITY_DN48985_c0_g1_i1::g.84198::m.84198	ENSLCRP00005016677.1	ENSLCRG00005005595	ENSGACG00000019771	nup133	4	1
TRINITY_DN41278_c0_g3::TRINITY_DN41278_c0_g3_i1::g.46146::m.46146	ENSLBEP00000021226.1	ENSLBEG00000016280	ENSGACG00000019770	zgc:101765(1ofmany)	3	0.996552
TRINITY_DN41936_c0_g1::TRINITY_DN41936_c0_g1_i1::g.48294::m.48294	ENSGACP00000026129.1	ENSGACG00000019769	ENSGACG00000019769	taf5l	4	1
TRINITY_DN41553_c0_g1::TRINITY_DN41553_c0_g1_i1::g.46978::m.46978	ENSCGOP00000039970.1	ENSCGOG00000018248	ENSGACG00000019768		3	0.797688
TRINITY_DN43730_c0_g1::TRINITY_DN43730_c0_g1_i1::g.54648::m.54648	ENSLCRP00005063249.1	ENSLCRG00005023198	ENSGACG00000019766	cracr2ab	4	0.995349
TRINITY_DN41742_c0_g1::TRINITY_DN41742_c0_g1_i1::g.47449::m.47449	ENSLCRP00005063252.1	ENSLCRG00005023199	ENSGACG00000019765	ccdc59	1	0.98855
TRINITY_DN21350_c0_g1::TRINITY_DN21350_c0_g1_i1::g.13140::m.13140	ENSGACP00000026125.1	ENSGACG00000019764	ENSGACG00000019764	slc8a4b	4	0.672489
TRINITY_DN44412_c0_g1::TRINITY_DN44412_c0_g1_i1::g.57345::m.57345	ENSLBEP00000024325.1	ENSLBEG00000018627	ENSGACG00000019762	mettl25	4	1
TRINITY_DN43962_c0_g3::TRINITY_DN43962_c0_g3_i1::g.55616::m.55616	ENSGACP00000026126.1	ENSGACG00000019761	ENSGACG00000019761	capn9	3	0.861357
TRINITY_DN50206_c1_g3::TRINITY_DN50206_c1_g3_i3::g.96740::m.96740	ENSLBEP00000020897.1	ENSLBEG00000015918	ENSGACG00000019760	plcb3	4	1
TRINITY_DN46782_c0_g1::TRINITY_DN46782_c0_g1_i1::g.68713::m.68713	ENSLBEP00000020277.1	ENSLBEG00000015587	ENSGACG00000019758	ppp1r14bb	4	0.992248
TRINITY_DN36697_c2_g1::TRINITY_DN36697_c2_g1_i1::g.34400::m.34400	ENSGACP00000026112.2	ENSGACG00000019756	ENSGACG00000019756	ltv1	3	0.779736
TRINITY_DN42169_c0_g1::TRINITY_DN42169_c0_g1_i1::g.49020::m.49020	ENSGACP00000026109.1	ENSGACG00000019755	ENSGACG00000019755	PARP11	4	0.97281
TRINITY_DN2396_c0_g1::TRINITY_DN2396_c0_g1_i1::g.1594::m.1594	ENSGACP00000026104.1	ENSGACG00000019753	ENSGACG00000019753	brms1	4	0.801653
TRINITY_DN24657_c1_g1::TRINITY_DN24657_c1_g1_i1::g.16852::m.16852	ENSLBEP00000002317.1	ENSLBEG00000001791	ENSGACG00000019752	akt3b	3	0.817982
TRINITY_DN44171_c0_g1::TRINITY_DN44171_c0_g1_i1::g.56386::m.56386	ENSLBEP00000020128.1	ENSLBEG00000015454	ENSGACG00000019751	zgc:110591	4	0.995726
TRINITY_DN24757_c0_g1::TRINITY_DN24757_c0_g1_i1::g.16941::m.16941	ENSGACP00000026098.1	ENSGACG00000019750	ENSGACG00000019750		4	0.81295
TRINITY_DN48297_c2_g1::TRINITY_DN48297_c2_g1_i1::g.79228::m.79228	ENSGACP00000026100.1	ENSGACG00000019749	ENSGACG00000019749	pus10	3	1
TRINITY_DN48292_c0_g1::TRINITY_DN48292_c0_g1_i1::g.96892::m.96892	ENSGACP00000026105.1	ENSGACG00000019748	ENSGACG00000019748	slc6a1l	1	0.583486
TRINITY_DN46345_c0_g1::TRINITY_DN46345_c0_g1_i1::g.66415::m.66415	ENSCGOP00000034701.1	ENSCGOG00000016091	ENSGACG00000019747	snx15	4	0.994638
TRINITY_DN33003_c0_g1::TRINITY_DN33003_c0_g1_i1::g.27957::m.27957	ENSLCRP00005023466.1	ENSLCRG00005009447	ENSGACG00000019745		3	1
TRINITY_DN88775_c0_g1::TRINITY_DN88775_c0_g1_i1::g.125192::m.125192	ENSGACP00000026089.1	ENSGACG00000019744	ENSGACG00000019744		4	1
TRINITY_DN32717_c0_g1::TRINITY_DN32717_c0_g1_i2::g.27388::m.27388	ENSLCRP00005036045.1	ENSLCRG00005014060	ENSGACG00000019742	st8sia1	4	0.997024
TRINITY_DN46214_c1_g2::TRINITY_DN46214_c1_g2_i1::g.65637::m.65637	ENSGACP00000026079.1	ENSGACG00000019741	ENSGACG00000019741		4	1
TRINITY_DN35951_c0_g1::TRINITY_DN35951_c0_g1_i1::g.32854::m.32854	ENSLBEP00000023515.1	ENSLBEG00000018051	ENSGACG00000019740	mest	4	0.996942
TRINITY_DN40460_c1_g1::TRINITY_DN40460_c1_g1_i1::g.43866::m.43866	ENSLBEP00000002547.1	ENSLBEG00000001977	ENSGACG00000019739	cct4	3	1
TRINITY_DN68153_c0_g1::TRINITY_DN68153_c0_g1_i1::g.118522::m.118522	ENSLCRP00005000691.1	ENSLCRG00005000400	ENSGACG00000019737		3	0.911392
TRINITY_DN32402_c0_g1::TRINITY_DN32402_c0_g1_i1::g.26850::m.26850	ENSLCRP00005000666.1	ENSLCRG00005000379	ENSGACG00000019736	xpo1a	4	1
TRINITY_DN47484_c1_g3::TRINITY_DN47484_c1_g3_i4::g.73346::m.73346	ENSLBEP00000003060.1	ENSLBEG00000002206	ENSGACG00000019735	USP34	4	0.98364
TRINITY_DN43162_c0_g1::TRINITY_DN43162_c0_g1_i1::g.52459::m.52459	ENSLBEP00000023464.1	ENSLBEG00000017970	ENSGACG00000019732	copg2	4	0.998856
TRINITY_DN51006_c0_g1::TRINITY_DN51006_c0_g1_i1::g.110343::m.110343	ENSGACP00000026065.1	ENSGACG00000019729	ENSGACG00000019729	gtpbp2b	3	0.715254
TRINITY_DN30539_c0_g1::TRINITY_DN30539_c0_g1_i2::g.23818::m.23818	ENSLCRP00005038773.1	ENSLCRG00005014434	ENSGACG00000019726	ero1b	4	1
TRINITY_DN103909_c0_g1::TRINITY_DN103909_c0_g1_i1::g.130496::m.130496	ENSCGOP00000040544.1	ENSCGOG00000018479	ENSGACG00000019724		4	1
TRINITY_DN41576_c0_g1::TRINITY_DN41576_c0_g1_i1::g.47027::m.47027	ENSGACP00000026058.1	ENSGACG00000019721	ENSGACG00000019721	exoc4	4	0.998986
TRINITY_DN39622_c0_g2::TRINITY_DN39622_c0_g2_i2::g.41440::m.41440	ENSLCRP00005039297.1	ENSLCRG00005015221	ENSGACG00000019720	chchd3a	4	0.696673
TRINITY_DN42277_c0_g2::TRINITY_DN42277_c0_g2_i1::g.49408::m.49408	ENSLBEP00000019732.1	ENSLBEG00000015109	ENSGACG00000019713		3	1
TRINITY_DN46029_c0_g1::TRINITY_DN46029_c0_g1_i1::g.64567::m.64567	ENSGACP00000026052.1	ENSGACG00000019712	ENSGACG00000019712	nrf1	4	1
TRINITY_DN38956_c0_g1::TRINITY_DN38956_c0_g1_i1::g.39581::m.39581	ENSGACP00000026047.1	ENSGACG00000019711	ENSGACG00000019711	map1lc3c	3	0.992248
TRINITY_DN45352_c1_g7::TRINITY_DN45352_c1_g7_i1::g.61536::m.61536	ENSCGOP00000034348.1	ENSCGOG00000013813	ENSGACG00000019710	pcxb	4	0.999153
TRINITY_DN13621_c1_g1::TRINITY_DN13621_c1_g1_i1::g.8092::m.8092	ENSLBEP00000022648.1	ENSLBEG00000017361	ENSGACG00000019709	ube2h	3	0.994565
TRINITY_DN39937_c0_g1::TRINITY_DN39937_c0_g1_i1::g.42148::m.42148	ENSCGOP00000029452.1	ENSCGOG00000013754	ENSGACG00000019708		4	0.676149
TRINITY_DN46527_c0_g2::TRINITY_DN46527_c0_g2_i1::g.67603::m.67603	ENSLCRP00005040813.1	ENSLCRG00005015246	ENSGACG00000019707	strn	3	1
TRINITY_DN40624_c0_g1::TRINITY_DN40624_c0_g1_i1::g.44291::m.44291	ENSCGOP00000045794.1	ENSCGOG00000020564	ENSGACG00000019706	zc3hc1	4	1
TRINITY_DN31352_c0_g1::TRINITY_DN31352_c0_g1_i1::g.24981::m.24981	ENSLBEP00000022554.1	ENSLBEG00000017265	ENSGACG00000019705	klhdc10	4	1
TRINITY_DN101871_c0_g1::TRINITY_DN101871_c0_g1_i1::g.129785::m.129785	ENSLCRP00005046413.1	ENSLCRG00005017654	ENSGACG00000019704	btbd3a	4	1
TRINITY_DN104002_c0_g1::TRINITY_DN104002_c0_g1_i1::g.130528::m.130528	ENSGACP00000026038.1	ENSGACG00000019703	ENSGACG00000019703	cax1	4	1
TRINITY_DN46174_c0_g1::TRINITY_DN46174_c0_g1_i1::g.65273::m.65273	ENSGACP00000026035.2	ENSGACG00000019702	ENSGACG00000019702	smo	4	1
TRINITY_DN32554_c0_g1::TRINITY_DN32554_c0_g1_i1::g.27001::m.27001	ENSLBEP00000019261.1	ENSLBEG00000014803	ENSGACG00000019700	DDIT4L	4	0.994845
TRINITY_DN21067_c0_g1::TRINITY_DN21067_c0_g1_i1::g.12784::m.12784	ENSLBEP00000022313.1	ENSLBEG00000017131	ENSGACG00000019698	tspan33a	4	0.996479
TRINITY_DN49595_c0_g1::TRINITY_DN49595_c0_g1_i2::g.89843::m.89843	ENSLBEP00000038409.1	ENSLBEG00000028629	ENSGACG00000019697		4	1
TRINITY_DN46999_c0_g1::TRINITY_DN46999_c0_g1_i1::g.70294::m.70294	ENSGACP00000026037.1	ENSGACG00000019695	ENSGACG00000019695	acaa1	4	1
TRINITY_DN40913_c0_g1::TRINITY_DN40913_c0_g1_i1::g.45130::m.45130	ENSLBEP00000030176.1	ENSLBEG00000022796	ENSGACG00000019693	esf1	3	0.675879
TRINITY_DN50794_c1_g2::TRINITY_DN50794_c1_g2_i1::g.104778::m.104778	ENSLBEP00000020668.1	ENSLBEG00000015902	ENSGACG00000019692	dcp1b	4	0.886179
TRINITY_DN46038_c0_g1::TRINITY_DN46038_c0_g1_i1::g.64647::m.64647	ENSLCRP00005058439.1	ENSLCRG00005021672	ENSGACG00000019690	cacna2d4a	4	1
TRINITY_DN44517_c0_g1::TRINITY_DN44517_c0_g1_i2::g.57830::m.57830	ENSLBEP00000030206.1	ENSLBEG00000022833	ENSGACG00000019689	ndufaf5	4	1
TRINITY_DN28240_c0_g1::TRINITY_DN28240_c0_g1_i1::g.21182::m.21182	ENSLBEP00000038002.1	ENSLBEG00000028337	ENSGACG00000019688	PPP3CA	4	0.996183
TRINITY_DN31559_c0_g1::TRINITY_DN31559_c0_g1_i2::g.25463::m.25463	ENSLCRP00005028430.1	ENSLCRG00005011263	ENSGACG00000019686		4	0.577114
TRINITY_DN36447_c1_g1::TRINITY_DN36447_c1_g1_i1::g.33812::m.33812	ENSLBEP00000020471.1	ENSLBEG00000015762	ENSGACG00000019685	cpsf6	4	1
TRINITY_DN50486_c0_g1::TRINITY_DN50486_c0_g1_i1::g.100782::m.100782	ENSGACP00000026017.1	ENSGACG00000019684	ENSGACG00000019684	kif16ba	4	1
TRINITY_DN36999_c0_g1::TRINITY_DN36999_c0_g1_i1::g.35093::m.35093	ENSLBEP00000020450.1	ENSLBEG00000015721	ENSGACG00000019683	yeats4	4	0.995595
TRINITY_DN36431_c0_g1::TRINITY_DN36431_c0_g1_i1::g.33841::m.33841	ENSLBEP00000028626.1	ENSLBEG00000021682	ENSGACG00000019682	snrpb2	4	1
TRINITY_DN49694_c0_g1::TRINITY_DN49694_c0_g1_i1::g.91074::m.91074	ENSCGOP00000051356.1	ENSCGOG00000022705	ENSGACG00000019680	napepld	4	0.997792
TRINITY_DN47690_c0_g2::TRINITY_DN47690_c0_g2_i4::g.74711::m.74711	ENSLCRP00005058467.1	ENSLCRG00005021705	ENSGACG00000019679		3	1
TRINITY_DN45958_c1_g2::TRINITY_DN45958_c1_g2_i1::g.64222::m.64222	ENSCGOP00000000075.1	ENSCGOG00000000041	ENSGACG00000019678	APLF	4	0.767568
TRINITY_DN30340_c0_g1::TRINITY_DN30340_c0_g1_i2::g.41128::m.41128	ENSLCRP00005029461.1	ENSLCRG00005011270	ENSGACG00000019677	NFIB	4	0.998221
TRINITY_DN80737_c0_g1::TRINITY_DN80737_c0_g1_i1::g.123027::m.123027	ENSLCRP00005046851.1	ENSLCRG00005017784	ENSGACG00000019676	FBXO48	2	0.993506
TRINITY_DN8631_c0_g1::TRINITY_DN8631_c0_g1_i1::g.5792::m.5792	ENSCGOP00000051402.1	ENSCGOG00000022737	ENSGACG00000019674	wnk1b	3	0.889135
TRINITY_DN31399_c0_g1::TRINITY_DN31399_c0_g1_i1::g.25149::m.25149	ENSLCRP00005029498.1	ENSLCRG00005011700	ENSGACG00000019672	zdhhc21	4	0.996241
TRINITY_DN27947_c0_g1::TRINITY_DN27947_c0_g1_i1::g.20856::m.20856	ENSLCRP00005046855.1	ENSLCRG00005017786	ENSGACG00000019671	cnrip1a	3	0.993865
TRINITY_DN50376_c5_g2::TRINITY_DN50376_c5_g2_i1::g.99247::m.99247	ENSCGOP00000000065.1	ENSCGOG00000000035	ENSGACG00000019669	ppp3r1b	2	0.994152
TRINITY_DN49354_c1_g4::TRINITY_DN49354_c1_g4_i2::g.87051::m.87051	ENSLCRP00005058523.1	ENSLCRG00005021723	ENSGACG00000019667	ERC1(1ofmany)	4	1
TRINITY_DN48047_c0_g1::TRINITY_DN48047_c0_g1_i1::g.77029::m.77029	ENSLBEP00000019564.1	ENSLBEG00000015035	ENSGACG00000019666	FBXL14(1ofmany)	4	0.997506
TRINITY_DN44112_c0_g1::TRINITY_DN44112_c0_g1_i1::g.56092::m.56092	ENSGACP00000025987.1	ENSGACG00000019665	ENSGACG00000019665	meis1a	4	1
TRINITY_DN18907_c0_g1::TRINITY_DN18907_c0_g1_i1::g.10865::m.10865	ENSGACP00000025984.1	ENSGACG00000019664	ENSGACG00000019664	spred2b	1	0.973856
TRINITY_DN41873_c0_g2::TRINITY_DN41873_c0_g2_i2::g.48038::m.48038	ENSLBEP00000019547.1	ENSLBEG00000015010	ENSGACG00000019663	wnt5b	4	0.997312
TRINITY_DN39573_c0_g2::TRINITY_DN39573_c0_g2_i1::g.41303::m.41303	ENSGACP00000025981.1	ENSGACG00000019662	ENSGACG00000019662	adipor2	4	1
TRINITY_DN39225_c0_g1::TRINITY_DN39225_c0_g1_i1::g.40348::m.40348	ENSLBEP00000038148.1	ENSLBEG00000028431	ENSGACG00000019661	ACTR2(1ofmany)	1	0.997475
TRINITY_DN49816_c3_g1::TRINITY_DN49816_c3_g1_i1::g.92701::m.92701	ENSGACP00000025980.1	ENSGACG00000019660	ENSGACG00000019660		4	0.998767
TRINITY_DN34160_c0_g1::TRINITY_DN34160_c0_g1_i1::g.29815::m.29815	ENSLCRP00005058585.1	ENSLCRG00005021742	ENSGACG00000019659	TMEM60(1ofmany)	4	0.992537
TRINITY_DN42054_c0_g1::TRINITY_DN42054_c0_g1_i1::g.48683::m.48683	ENSLBEP00000027637.1	ENSLBEG00000020936	ENSGACG00000019658	plaa	4	0.998748
TRINITY_DN50176_c1_g2::TRINITY_DN50176_c1_g2_i1::g.96227::m.96227	ENSCGOP00000054322.1	ENSCGOG00000023786	ENSGACG00000019657		4	0.883534
TRINITY_DN42666_c0_g1::TRINITY_DN42666_c0_g1_i2::g.50818::m.50818	ENSGACP00000025976.1	ENSGACG00000019656	ENSGACG00000019656		4	0.945455
TRINITY_DN50972_c1_g1::TRINITY_DN50972_c1_g1_i1::g.109500::m.109500	ENSLBEP00000019577.1	ENSLBEG00000014990	ENSGACG00000019651	snx25	4	1
TRINITY_DN50115_c4_g5::TRINITY_DN50115_c4_g5_i1::g.95703::m.95703	ENSCGOP00000028124.1	ENSCGOG00000012628	ENSGACG00000019650	dennd4c	4	1
TRINITY_DN50944_c0_g4::TRINITY_DN50944_c0_g4_i10::g.109057::m.109057	ENSLCRP00005008100.1	ENSLCRG00005003920	ENSGACG00000019648		4	0.983794
TRINITY_DN40906_c0_g1::TRINITY_DN40906_c0_g1_i2::g.75229::m.75229	ENSGACP00000025965.1	ENSGACG00000019647	ENSGACG00000019647		1	0.686747
TRINITY_DN50779_c0_g3::TRINITY_DN50779_c0_g3_i1::g.105529::m.105529	ENSCGOP00000048210.1	ENSCGOG00000021505	ENSGACG00000019644		4	1
TRINITY_DN34617_c0_g1::TRINITY_DN34617_c0_g1_i1::g.30544::m.30544	ENSCGOP00000048043.1	ENSCGOG00000021498	ENSGACG00000019643		1	0.83737
TRINITY_DN101183_c0_g1::TRINITY_DN101183_c0_g1_i1::g.129514::m.129514	ENSGACP00000025975.1	ENSGACG00000019642	ENSGACG00000019642	rab1aa	1	0.985366
TRINITY_DN45858_c0_g2::TRINITY_DN45858_c0_g2_i1::g.63684::m.63684	ENSLCRP00005008914.1	ENSLCRG00005004214	ENSGACG00000019640	si:zfos-2326c3.2	4	0.761831
TRINITY_DN50043_c0_g1::TRINITY_DN50043_c0_g1_i1::g.94738::m.94738	ENSLBEP00000038130.1	ENSLBEG00000028420	ENSGACG00000019639		4	1
TRINITY_DN45972_c0_g1::TRINITY_DN45972_c0_g1_i1::g.64265::m.64265	ENSGACP00000025962.1	ENSGACG00000019638	ENSGACG00000019638	plin2	4	1
TRINITY_DN45488_c0_g1::TRINITY_DN45488_c0_g1_i1::g.61905::m.61905	ENSLCRP00005047022.1	ENSLCRG00005017838	ENSGACG00000019637	lgalsla	2	1
TRINITY_DN93942_c0_g1::TRINITY_DN93942_c0_g1_i1::g.127283::m.127283	ENSCGOP00000018066.1	ENSCGOG00000008667	ENSGACG00000019630	dnd1	3	0.597911
TRINITY_DN41089_c0_g1::TRINITY_DN41089_c0_g1_i1::g.45629::m.45629	ENSGACP00000025952.3	ENSGACG00000019629	ENSGACG00000019629		2	0.618755
TRINITY_DN29613_c0_g3::TRINITY_DN29613_c0_g3_i2::g.22575::m.22575	ENSLCRP00005047060.1	ENSLCRG00005017841	ENSGACG00000019626	PELI1	4	1
TRINITY_DN28917_c0_g1::TRINITY_DN28917_c0_g1_i2::g.36529::m.36529	ENSGACP00000025937.1	ENSGACG00000019623	ENSGACG00000019623	si:ch211-235e9.8	1	0.543011
TRINITY_DN29669_c0_g1::TRINITY_DN29669_c0_g1_i1::g.38675::m.38675	ENSGACP00000025936.1	ENSGACG00000019622	ENSGACG00000019622		1	0.657658
TRINITY_DN50836_c5_g2::TRINITY_DN50836_c5_g2_i1::g.106780::m.106780	ENSGACP00000025934.1	ENSGACG00000019621	ENSGACG00000019621	elf2a	2	0.983871
TRINITY_DN42039_c0_g1::TRINITY_DN42039_c0_g1_i1::g.48529::m.48529	ENSGACP00000025939.1	ENSGACG00000019620	ENSGACG00000019620	vps54	3	1
TRINITY_DN50000_c5_g8::TRINITY_DN50000_c5_g8_i1::g.93389::m.93389	ENSCGOP00000012934.1	ENSCGOG00000006347	ENSGACG00000019619	NOCT(1ofmany)	4	0.940476
TRINITY_DN47913_c0_g1::TRINITY_DN47913_c0_g1_i1::g.76246::m.76246	ENSCGOP00000026548.1	ENSCGOG00000012378	ENSGACG00000019618	larp7	4	1
TRINITY_DN12158_c0_g1::TRINITY_DN12158_c0_g1_i1::g.7240::m.7240	ENSGACP00000025920.1	ENSGACG00000019611	ENSGACG00000019611	pcdh18b	4	0.864818
TRINITY_DN42365_c0_g1::TRINITY_DN42365_c0_g1_i1::g.49671::m.49671	ENSLBEP00000015311.1	ENSLBEG00000011914	ENSGACG00000019609	slc7a11	4	1
TRINITY_DN36001_c0_g1::TRINITY_DN36001_c0_g1_i1::g.73358::m.73358	ENSCGOP00000000020.1	ENSCGOG00000000013	ENSGACG00000019607	ugp2a	3	0.997972
TRINITY_DN78947_c1_g1::TRINITY_DN78947_c1_g1_i1::g.122146::m.122146	ENSCGOP00000000016.1	ENSCGOG00000000012	ENSGACG00000019606	mdh1aa	4	0.997006
TRINITY_DN15397_c0_g1::TRINITY_DN15397_c0_g1_i1::g.8950::m.8950	ENSCGOP00000026220.1	ENSCGOG00000012362	ENSGACG00000019605	etnppl	4	1
TRINITY_DN52177_c0_g1::TRINITY_DN52177_c0_g1_i1::g.98235::m.98235	ENSGACP00000025914.1	ENSGACG00000019604	ENSGACG00000019604	mlsl	4	0.975472
TRINITY_DN49537_c0_g1::TRINITY_DN49537_c0_g1_i2::g.89276::m.89276	ENSCGOP00000000934.1	ENSCGOG00000000590	ENSGACG00000019603	RRP36	2	0.672515
TRINITY_DN41813_c0_g1::TRINITY_DN41813_c0_g1_i3::g.47847::m.47847	ENSCGOP00000017821.1	ENSCGOG00000007011	ENSGACG00000019602	hars	4	1
TRINITY_DN43589_c0_g1::TRINITY_DN43589_c0_g1_i1::g.54016::m.54016	ENSLBEP00000026190.1	ENSLBEG00000019949	ENSGACG00000019601	ostc	4	0.993333
TRINITY_DN49816_c5_g1::TRINITY_DN49816_c5_g1_i1::g.92723::m.92723	ENSLBEP00000032719.1	ENSLBEG00000024618	ENSGACG00000019600		4	1
TRINITY_DN19093_c0_g1::TRINITY_DN19093_c0_g1_i1::g.16666::m.16666	ENSLCRP00005028666.1	ENSLCRG00005011332	ENSGACG00000019599	immt	4	0.752618
TRINITY_DN43714_c0_g2::TRINITY_DN43714_c0_g2_i1::g.54491::m.54491	ENSGACP00000025902.1	ENSGACG00000019594	ENSGACG00000019594		4	1
TRINITY_DN58575_c0_g10::TRINITY_DN58575_c0_g10_i1::g.115577::m.115577	ENSLBEP00000026163.1	ENSLBEG00000019926	ENSGACG00000019593	rpl34	4	0.991525
TRINITY_DN40374_c1_g2::TRINITY_DN40374_c1_g2_i1::g.43442::m.43442	ENSCGOP00000002287.1	ENSCGOG00000001147	ENSGACG00000019591		4	0.985455
TRINITY_DN46530_c0_g1::TRINITY_DN46530_c0_g1_i1::g.67556::m.67556	ENSLBEP00000032940.1	ENSLBEG00000024812	ENSGACG00000019588	enpp6	4	0.951111
TRINITY_DN40096_c0_g1::TRINITY_DN40096_c0_g1_i1::g.42613::m.42613	ENSLCRP00005031987.1	ENSLCRG00005012684	ENSGACG00000019587	sepsecs	4	0.985597
TRINITY_DN27257_c0_g1::TRINITY_DN27257_c0_g1_i1::g.19975::m.19975	ENSGACP00000025891.1	ENSGACG00000019586	ENSGACG00000019586		4	0.6
TRINITY_DN26816_c0_g2::TRINITY_DN26816_c0_g2_i1::g.20233::m.20233	ENSGACP00000025889.1	ENSGACG00000019585	ENSGACG00000019585		4	1
TRINITY_DN13292_c0_g1::TRINITY_DN13292_c0_g1_i1::g.7916::m.7916	ENSLBEP00000031518.1	ENSLBEG00000023759	ENSGACG00000019579	rcor3	4	0.755064
TRINITY_DN36444_c0_g1::TRINITY_DN36444_c0_g1_i2::g.33840::m.33840	ENSGACP00000025886.1	ENSGACG00000019578	ENSGACG00000019578	csnk1a1	4	1
TRINITY_DN42414_c0_g1::TRINITY_DN42414_c0_g1_i1::g.49856::m.49856	ENSGACP00000025878.2	ENSGACG00000019572	ENSGACG00000019572	fbxo38	4	0.982524
TRINITY_DN31820_c0_g2::TRINITY_DN31820_c0_g2_i1::g.26017::m.26017	ENSGACP00000025876.1	ENSGACG00000019571	ENSGACG00000019571	pex6	3	0.971429
TRINITY_DN22158_c0_g2::TRINITY_DN22158_c0_g2_i1::g.13993::m.13993	ENSCGOP00000025959.1	ENSCGOG00000012248	ENSGACG00000019569	ccdc149a	4	1
TRINITY_DN31015_c0_g1::TRINITY_DN31015_c0_g1_i1::g.24670::m.24670	ENSLBEP00000031253.1	ENSLBEG00000023593	ENSGACG00000019568	magt1	4	0.972644
TRINITY_DN36224_c0_g1::TRINITY_DN36224_c0_g1_i1::g.33342::m.33342	ENSLBEP00000016112.1	ENSLBEG00000012482	ENSGACG00000019567	ttbk1a	4	0.798842
TRINITY_DN47440_c0_g1::TRINITY_DN47440_c0_g1_i1::g.73070::m.73070	ENSCGOP00000002658.1	ENSCGOG00000001359	ENSGACG00000019565		3	1
TRINITY_DN40420_c0_g1::TRINITY_DN40420_c0_g1_i1::g.43659::m.43659	ENSLCRP00005009303.1	ENSLCRG00005004371	ENSGACG00000019564	tmem246	3	1
TRINITY_DN103956_c0_g1::TRINITY_DN103956_c0_g1_i1::g.130508::m.130508	ENSGACP00000025858.1	ENSGACG00000019562	ENSGACG00000019562	mala	2	0.960526
TRINITY_DN45761_c0_g1::TRINITY_DN45761_c0_g1_i1::g.63148::m.63148	ENSLBEP00000031476.1	ENSLBEG00000023739	ENSGACG00000019560	abhd18	4	0.787946
TRINITY_DN2264_c0_g1::TRINITY_DN2264_c0_g1_i1::g.1500::m.1500	ENSGACP00000025852.1	ENSGACG00000019558	ENSGACG00000019558	rnf103	4	0.767751
TRINITY_DN35544_c1_g2::TRINITY_DN35544_c1_g2_i1::g.31922::m.31922	ENSGACP00000025848.1	ENSGACG00000019554	ENSGACG00000019554	atoh8	2	0.871795
TRINITY_DN49706_c1_g1::TRINITY_DN49706_c1_g1_i1::g.91338::m.91338	ENSLBEP00000013476.1	ENSLBEG00000010298	ENSGACG00000019551	si:ch73-12o23.1	4	1
TRINITY_DN42960_c0_g1::TRINITY_DN42960_c0_g1_i1::g.51819::m.51819	ENSLBEP00000013207.1	ENSLBEG00000010165	ENSGACG00000019550		4	0.981322
TRINITY_DN49018_c1_g1::TRINITY_DN49018_c1_g1_i1::g.84610::m.84610	ENSGACP00000025865.1	ENSGACG00000019549	ENSGACG00000019549	dhx15	4	0.936424
TRINITY_DN37988_c1_g1::TRINITY_DN37988_c1_g1_i1::g.37267::m.37267	ENSLCRP00005004296.1	ENSLCRG00005002239	ENSGACG00000019548	BFAR	4	1
TRINITY_DN41714_c0_g1::TRINITY_DN41714_c0_g1_i1::g.47503::m.47503	ENSGACP00000025837.2	ENSGACG00000019547	ENSGACG00000019547		4	0.905738
TRINITY_DN37711_c0_g1::TRINITY_DN37711_c0_g1_i1::g.36703::m.36703	ENSCGOP00000025817.1	ENSCGOG00000012175	ENSGACG00000019546	ppargc1a	3	0.76815
TRINITY_DN90047_c0_g1::TRINITY_DN90047_c0_g1_i1::g.125944::m.125944	ENSLBEP00000025582.1	ENSLBEG00000019541	ENSGACG00000019544	gba3	4	0.997863
TRINITY_DN50699_c0_g1::TRINITY_DN50699_c0_g1_i1::g.103748::m.103748	ENSLBEP00000025567.1	ENSLBEG00000019470	ENSGACG00000019543	adgra3	4	1
TRINITY_DN47963_c2_g1::TRINITY_DN47963_c2_g1_i1::g.76769::m.76769	ENSGACP00000025845.1	ENSGACG00000019542	ENSGACG00000019542	hspa9	4	1
TRINITY_DN30629_c0_g1::TRINITY_DN30629_c0_g1_i1::g.42142::m.42142	ENSLCRP00005032463.1	ENSLCRG00005012837	ENSGACG00000019541	KCNIP4	4	0.995984
TRINITY_DN38799_c0_g1::TRINITY_DN38799_c0_g1_i1::g.38974::m.38974	ENSGACP00000025827.1	ENSGACG00000019540	ENSGACG00000019540	rab33ba	3	0.986364
TRINITY_DN50517_c8_g1::TRINITY_DN50517_c8_g1_i2::g.101544::m.101544	ENSLCRP00005050303.1	ENSLCRG00005018976	ENSGACG00000019538	zgc:113425	2	0.995536
TRINITY_DN29822_c1_g1::TRINITY_DN29822_c1_g1_i1::g.22817::m.22817	ENSGACP00000025824.2	ENSGACG00000019537	ENSGACG00000019537	sec24d	4	1
TRINITY_DN3527_c0_g1::TRINITY_DN3527_c0_g1_i1::g.2253::m.2253	ENSLCRP00005033156.1	ENSLCRG00005013059	ENSGACG00000019535	myoz2a	4	1
TRINITY_DN41470_c0_g1::TRINITY_DN41470_c0_g1_i2::g.46698::m.46698	ENSLBEP00000001198.1	ENSLBEG00000000919	ENSGACG00000019534	setd7	3	0.628032
TRINITY_DN49854_c0_g1::TRINITY_DN49854_c0_g1_i1::g.92907::m.92907	ENSCGOP00000051135.1	ENSCGOG00000022651	ENSGACG00000019533	USP53(1ofmany)	4	1
TRINITY_DN45890_c0_g1::TRINITY_DN45890_c0_g1_i2::g.63802::m.63802	ENSCGOP00000044775.1	ENSCGOG00000019571	ENSGACG00000019532	stk38l	4	1
TRINITY_DN50169_c0_g1::TRINITY_DN50169_c0_g1_i1::g.96171::m.96171	ENSLCRP00005004482.1	ENSLCRG00005002306	ENSGACG00000019531	EARS2	4	1
TRINITY_DN47843_c0_g2::TRINITY_DN47843_c0_g2_i1::g.75917::m.75917	ENSGACP00000025815.1	ENSGACG00000019530	ENSGACG00000019530	med21	4	1
TRINITY_DN49277_c0_g1::TRINITY_DN49277_c0_g1_i1::g.86086::m.86086	ENSCGOP00000004320.1	ENSCGOG00000002159	ENSGACG00000019529		2	1
TRINITY_DN50569_c1_g1::TRINITY_DN50569_c1_g1_i4::g.101935::m.101935	ENSCGOP00000050943.1	ENSCGOG00000015824	ENSGACG00000019528	PTPRD	4	0.999484
TRINITY_DN47843_c0_g1::TRINITY_DN47843_c0_g1_i1::g.75916::m.75916	ENSLCRP00005047600.1	ENSLCRG00005018029	ENSGACG00000019527	fgfr1op2	4	0.995556
TRINITY_DN48174_c1_g1::TRINITY_DN48174_c1_g1_i1::g.78227::m.78227	ENSCGOP00000044945.1	ENSCGOG00000020161	ENSGACG00000019525	tm7sf3	4	1
TRINITY_DN48550_c0_g1::TRINITY_DN48550_c0_g1_i1::g.80894::m.80894	ENSLBEP00000033342.1	ENSLBEG00000025089	ENSGACG00000019522	arid2	4	1
TRINITY_DN40069_c1_g1::TRINITY_DN40069_c1_g1_i1::g.42572::m.42572	ENSGACP00000025799.1	ENSGACG00000019521	ENSGACG00000019521		4	0.615578
TRINITY_DN31504_c0_g1::TRINITY_DN31504_c0_g1_i1::g.25377::m.25377	ENSLCRP00005047160.1	ENSLCRG00005017315	ENSGACG00000019520	slc38a2	4	1
TRINITY_DN44964_c0_g1::TRINITY_DN44964_c0_g1_i1::g.59845::m.59845	ENSGACP00000025797.1	ENSGACG00000019519	ENSGACG00000019519	slc38a4	4	0.757519
TRINITY_DN48421_c0_g1::TRINITY_DN48421_c0_g1_i1::g.79903::m.79903	ENSLBEP00000012265.1	ENSLBEG00000009400	ENSGACG00000019516	GTF3C1	4	0.811594
TRINITY_DN43565_c0_g1::TRINITY_DN43565_c0_g1_i1::g.53956::m.53956	ENSGACP00000025791.1	ENSGACG00000019513	ENSGACG00000019513		4	1
TRINITY_DN52222_c0_g2::TRINITY_DN52222_c0_g2_i1::g.113636::m.113636	ENSCGOP00000007587.1	ENSCGOG00000003848	ENSGACG00000019511	thumpd1	3	1
TRINITY_DN69884_c0_g1::TRINITY_DN69884_c0_g1_i1::g.119465::m.119465	ENSGACP00000025785.1	ENSGACG00000019510	ENSGACG00000019510	ERI2	4	0.875445
TRINITY_DN104005_c0_g1::TRINITY_DN104005_c0_g1_i1::g.130530::m.130530	ENSLBEP00000033044.1	ENSLBEG00000024864	ENSGACG00000019509	ANO4	4	1
TRINITY_DN48910_c1_g1::TRINITY_DN48910_c1_g1_i1::g.83702::m.83702	ENSLCRP00005005837.1	ENSLCRG00005002974	ENSGACG00000019507		4	0.550063
TRINITY_DN50045_c0_g1::TRINITY_DN50045_c0_g1_i1::g.97566::m.97566	ENSGACP00000025778.1	ENSGACG00000019505	ENSGACG00000019505		1	0.708556
TRINITY_DN41124_c0_g1::TRINITY_DN41124_c0_g1_i1::g.45734::m.45734	ENSLBEP00000020210.1	ENSLBEG00000015523	ENSGACG00000019503	TYRP1	4	1
TRINITY_DN20415_c0_g1::TRINITY_DN20415_c0_g1_i1::g.12145::m.12145	ENSCGOP00000033498.1	ENSCGOG00000015528	ENSGACG00000019502	LURAP1L	4	1
TRINITY_DN44681_c1_g1::TRINITY_DN44681_c1_g1_i1::g.58477::m.58477	ENSGACP00000025780.1	ENSGACG00000019501	ENSGACG00000019501	parn	4	1
TRINITY_DN50146_c1_g1::TRINITY_DN50146_c1_g1_i1::g.95873::m.95873	ENSLCRP00005017629.1	ENSLCRG00005002982	ENSGACG00000019500	ldlrb	4	1
TRINITY_DN1049_c0_g1::TRINITY_DN1049_c0_g1_i1::g.664::m.664	ENSLBEP00000020463.1	ENSLBEG00000015725	ENSGACG00000019499	MPDZ	4	0.818027
TRINITY_DN46690_c0_g1::TRINITY_DN46690_c0_g1_i1::g.68463::m.68463	ENSLBEP00000013326.1	ENSLBEG00000010248	ENSGACG00000019497	apex1	4	1
TRINITY_DN27764_c0_g1::TRINITY_DN27764_c0_g1_i1::g.20609::m.20609	ENSCGOP00000049940.1	ENSCGOG00000022102	ENSGACG00000019496	osgep	4	1
TRINITY_DN2886_c0_g1::TRINITY_DN2886_c0_g1_i1::g.1879::m.1879	ENSGACP00000025767.1	ENSGACG00000019493	ENSGACG00000019493		4	1
TRINITY_DN31756_c0_g1::TRINITY_DN31756_c0_g1_i1::g.25781::m.25781	ENSLCRP00005005209.1	ENSLCRG00005002656	ENSGACG00000019492	ap1m2	4	0.997647
TRINITY_DN20520_c0_g1::TRINITY_DN20520_c0_g1_i1::g.12237::m.12237	ENSGACP00000025761.1	ENSGACG00000019491	ENSGACG00000019491	cdkn2d	4	1
TRINITY_DN45731_c0_g1::TRINITY_DN45731_c0_g1_i1::g.63049::m.63049	ENSLCRP00005064198.1	ENSLCRG00005023500	ENSGACG00000019489	CAAP1	4	0.887906
TRINITY_DN28726_c0_g1::TRINITY_DN28726_c0_g1_i1::g.21765::m.21765	ENSLCRP00005005140.1	ENSLCRG00005002636	ENSGACG00000019488	si:zfos-323e3.4	4	1
TRINITY_DN43133_c0_g1::TRINITY_DN43133_c0_g1_i1::g.52387::m.52387	ENSLBEP00000037412.1	ENSLBEG00000027924	ENSGACG00000019484	elavl2	3	0.997436
TRINITY_DN38093_c0_g1::TRINITY_DN38093_c0_g1_i1::g.37529::m.37529	ENSCGOP00000025176.1	ENSCGOG00000011912	ENSGACG00000019483		4	1
TRINITY_DN20801_c0_g1::TRINITY_DN20801_c0_g1_i1::g.12520::m.12520	ENSLCRP00005008118.1	ENSLCRG00005003925	ENSGACG00000019482	DMRTA1	4	0.826829
TRINITY_DN11034_c0_g1::TRINITY_DN11034_c0_g1_i1::g.6585::m.6585	ENSGACP00000025752.1	ENSGACG00000019481	ENSGACG00000019481	krr1	4	0.966387
TRINITY_DN45330_c0_g1::TRINITY_DN45330_c0_g1_i1::g.61354::m.61354	ENSGACP00000025753.1	ENSGACG00000019479	ENSGACG00000019479	keap1b	4	1
TRINITY_DN11332_c0_g1::TRINITY_DN11332_c0_g1_i1::g.6842::m.6842	ENSLCRP00005005114.1	ENSLCRG00005002624	ENSGACG00000019478		4	0.997561
TRINITY_DN36913_c0_g1::TRINITY_DN36913_c0_g1_i1::g.34922::m.34922	ENSGACP00000025744.1	ENSGACG00000019477	ENSGACG00000019477	fdx2	4	1
TRINITY_DN50040_c9_g4::TRINITY_DN50040_c9_g4_i1::g.94817::m.94817	ENSGACP00000025743.1	ENSGACG00000019476	ENSGACG00000019476		3	0.523392
TRINITY_DN26346_c0_g1::TRINITY_DN26346_c0_g1_i1::g.18791::m.18791	ENSLBEP00000037471.1	ENSLBEG00000027969	ENSGACG00000019474		4	0.992481
TRINITY_DN17886_c0_g1::TRINITY_DN17886_c0_g1_i1::g.14562::m.14562	ENSGACP00000025741.1	ENSGACG00000019473	ENSGACG00000019473		1	0.547872
TRINITY_DN26454_c0_g1::TRINITY_DN26454_c0_g1_i1::g.18920::m.18920	ENSGACP00000025740.1	ENSGACG00000019471	ENSGACG00000019471	rbpms	4	1
TRINITY_DN39984_c0_g1::TRINITY_DN39984_c0_g1_i1::g.42169::m.42169	ENSLCRP00005004926.1	ENSLCRG00005002532	ENSGACG00000019469		4	1
TRINITY_DN49609_c0_g1::TRINITY_DN49609_c0_g1_i2::g.90196::m.90196	ENSCGOP00000049993.1	ENSCGOG00000022225	ENSGACG00000019468	e2f7	4	0.638158
TRINITY_DN47230_c0_g1::TRINITY_DN47230_c0_g1_i1::g.71623::m.71623	ENSLBEP00000027721.1	ENSLBEG00000021032	ENSGACG00000019466	rnf11a	4	0.993506
TRINITY_DN46686_c0_g1::TRINITY_DN46686_c0_g1_i1::g.68435::m.68435	ENSLCRP00005008639.1	ENSLCRG00005004004	ENSGACG00000019464		3	0.994872
TRINITY_DN26807_c0_g1::TRINITY_DN26807_c0_g1_i2::g.19413::m.19413	ENSCGOP00000050537.1	ENSCGOG00000022269	ENSGACG00000019463	zdhhc17	4	0.900673
TRINITY_DN48118_c1_g6::TRINITY_DN48118_c1_g6_i1::g.77756::m.77756	ENSGACP00000025728.1	ENSGACG00000019462	ENSGACG00000019462	nfixa	4	1
TRINITY_DN40457_c0_g1::TRINITY_DN40457_c0_g1_i2::g.43820::m.43820	ENSLBEP00000000425.1	ENSLBEG00000000121	ENSGACG00000019459	nap1l1	4	1
TRINITY_DN33364_c0_g2::TRINITY_DN33364_c0_g2_i1::g.54618::m.54618	ENSLBEP00000037561.1	ENSLBEG00000028031	ENSGACG00000019458		3	0.996795
TRINITY_DN69619_c0_g1::TRINITY_DN69619_c0_g1_i1::g.119345::m.119345	ENSLBEP00000000112.1	ENSLBEG00000000095	ENSGACG00000019457	phlda1	4	1
TRINITY_DN48618_c4_g1::TRINITY_DN48618_c4_g1_i1::g.81485::m.81485	ENSLCRP00005063086.1	ENSLCRG00005023143	ENSGACG00000019455	si:dkey-30c15.17	3	1
TRINITY_DN20922_c0_g1::TRINITY_DN20922_c0_g1_i1::g.12707::m.12707	ENSLCRP00005004760.1	ENSLCRG00005002441	ENSGACG00000019454	tspan34	4	1
TRINITY_DN40203_c0_g1::TRINITY_DN40203_c0_g1_i3::g.42940::m.42940	ENSCGOP00000048713.1	ENSCGOG00000021724	ENSGACG00000019452	RAB3D	3	0.995495
TRINITY_DN44259_c0_g1::TRINITY_DN44259_c0_g1_i2::g.56700::m.56700	ENSLBEP00000003011.1	ENSLBEG00000002365	ENSGACG00000019449	pld6	2	0.958525
TRINITY_DN44020_c0_g1::TRINITY_DN44020_c0_g1_i1::g.55758::m.55758	ENSGACP00000025708.1	ENSGACG00000019448	ENSGACG00000019448	plppr2b	4	0.991018
TRINITY_DN38150_c0_g1::TRINITY_DN38150_c0_g1_i1::g.37557::m.37557	ENSCGOP00000052374.1	ENSCGOG00000023068	ENSGACG00000019445	si:ch73-278m9.1	4	0.84273
TRINITY_DN37489_c0_g1::TRINITY_DN37489_c0_g1_i1::g.36169::m.36169	ENSLCRP00005008893.1	ENSLCRG00005004205	ENSGACG00000019443	mfsd8	4	1
TRINITY_DN48678_c0_g2::TRINITY_DN48678_c0_g2_i1::g.81878::m.81878	ENSLBEP00000002821.1	ENSLBEG00000002180	ENSGACG00000019442	rab11fip4b	4	1
TRINITY_DN41874_c0_g1::TRINITY_DN41874_c0_g1_i1::g.47897::m.47897	ENSCGOP00000052380.1	ENSCGOG00000023070	ENSGACG00000019441	kcnc2	4	1
TRINITY_DN58515_c0_g1::TRINITY_DN58515_c0_g1_i1::g.115535::m.115535	ENSCGOP00000052389.1	ENSCGOG00000023073	ENSGACG00000019437	phax	3	0.563275
TRINITY_DN42659_c0_g1::TRINITY_DN42659_c0_g1_i1::g.50798::m.50798	ENSGACP00000025694.1	ENSGACG00000019436	ENSGACG00000019436		2	1
TRINITY_DN12227_c0_g1::TRINITY_DN12227_c0_g1_i1::g.7330::m.7330	ENSLCRP00005009157.1	ENSLCRG00005004309	ENSGACG00000019435		1	0.646465
TRINITY_DN43363_c0_g1::TRINITY_DN43363_c0_g1_i1::g.53146::m.53146	ENSGACP00000025681.1	ENSGACG00000019430	ENSGACG00000019430	cldnd1a	4	0.996124
TRINITY_DN48305_c0_g1::TRINITY_DN48305_c0_g1_i1::g.79294::m.79294	ENSGACP00000025679.1	ENSGACG00000019429	ENSGACG00000019429	coro1b	4	1
TRINITY_DN35190_c0_g1::TRINITY_DN35190_c0_g1_i1::g.31350::m.31350	ENSLBEP00000034432.1	ENSLBEG00000025899	ENSGACG00000019426	msantd1	4	1
TRINITY_DN25721_c0_g1::TRINITY_DN25721_c0_g1_i1::g.17969::m.17969	ENSLCRP00005010403.1	ENSLCRG00005004738	ENSGACG00000019425	rgs12a	4	1
TRINITY_DN38978_c0_g1::TRINITY_DN38978_c0_g1_i1::g.39637::m.39637	ENSLBEP00000002671.1	ENSLBEG00000002115	ENSGACG00000019424	utp6	4	0.998322
TRINITY_DN43880_c0_g1::TRINITY_DN43880_c0_g1_i2::g.55217::m.55217	ENSLBEP00000034597.1	ENSLBEG00000025992	ENSGACG00000019423	HGFAC	4	1
TRINITY_DN27330_c1_g1::TRINITY_DN27330_c1_g1_i1::g.20066::m.20066	ENSLCRP00005062841.1	ENSLCRG00005022917	ENSGACG00000019422	pmpcb	4	0.997942
TRINITY_DN48921_c2_g2::TRINITY_DN48921_c2_g2_i2::g.83791::m.83791	ENSLBEP00000002614.1	ENSLBEG00000002022	ENSGACG00000019421	suz12b	4	0.998559
TRINITY_DN48123_c0_g2::TRINITY_DN48123_c0_g2_i1::g.77869::m.77869	ENSGACP00000025667.1	ENSGACG00000019419	ENSGACG00000019419	tefm	4	1
TRINITY_DN39737_c0_g1::TRINITY_DN39737_c0_g1_i1::g.41634::m.41634	ENSCGOP00000013192.1	ENSCGOG00000006456	ENSGACG00000019418	DOK7(1ofmany)	4	0.953125
TRINITY_DN36506_c0_g1::TRINITY_DN36506_c0_g1_i1::g.33995::m.33995	ENSLBEP00000034777.1	ENSLBEG00000026122	ENSGACG00000019414	CPZ	4	1
TRINITY_DN27330_c1_g1::TRINITY_DN27330_c1_g1_i1::g.20065::m.20065	ENSGACP00000025668.1	ENSGACG00000019413	ENSGACG00000019413	dnajc2	4	1
TRINITY_DN74821_c0_g1::TRINITY_DN74821_c0_g1_i1::g.121100::m.121100	ENSGACP00000025666.1	ENSGACG00000019412	ENSGACG00000019412		4	0.83905
TRINITY_DN107784_c0_g1::TRINITY_DN107784_c0_g1_i1::g.131481::m.131481	ENSLBEP00000002335.1	ENSLBEG00000001768	ENSGACG00000019410	rhot1b	4	0.992481
TRINITY_DN42734_c0_g1::TRINITY_DN42734_c0_g1_i1::g.51140::m.51140	ENSLCRP00005011096.1	ENSLCRG00005005021	ENSGACG00000019409	trmt44	4	1
TRINITY_DN50620_c1_g1::TRINITY_DN50620_c1_g1_i2::g.102756::m.102756	ENSLCRP00005011169.1	ENSLCRG00005005067	ENSGACG00000019408	tnk1	4	0.99871
TRINITY_DN44704_c0_g1::TRINITY_DN44704_c0_g1_i1::g.58558::m.58558	ENSCGOP00000010627.1	ENSCGOG00000005344	ENSGACG00000019407	rhbdl3	4	1
TRINITY_DN28498_c0_g1::TRINITY_DN28498_c0_g1_i1::g.21447::m.21447	ENSLCRP00005033334.1	ENSLCRG00005013107	ENSGACG00000019406	znf207b	4	1
TRINITY_DN50288_c0_g1::TRINITY_DN50288_c0_g1_i1::g.97509::m.97509	ENSCGOP00000013507.1	ENSCGOG00000006593	ENSGACG00000019405	plscr3b	4	1
TRINITY_DN42677_c0_g1::TRINITY_DN42677_c0_g1_i1::g.50866::m.50866	ENSLBEP00000035690.1	ENSLBEG00000026765	ENSGACG00000019404	psmc2	4	0.997696
TRINITY_DN26882_c0_g1::TRINITY_DN26882_c0_g1_i1::g.19442::m.19442	ENSGACP00000025644.1	ENSGACG00000019402	ENSGACG00000019402	phf23b	4	1
TRINITY_DN2989_c0_g1::TRINITY_DN2989_c0_g1_i1::g.1936::m.1936	ENSLBEP00000012112.1	ENSLBEG00000009156	ENSGACG00000019401	tnrc6c2	4	0.675052
TRINITY_DN41945_c0_g1::TRINITY_DN41945_c0_g1_i1::g.48097::m.48097	ENSGACP00000025642.1	ENSGACG00000019400	ENSGACG00000019400	elp5	4	0.9701
TRINITY_DN30387_c0_g2::TRINITY_DN30387_c0_g2_i1::g.23532::m.23532	ENSGACP00000025646.1	ENSGACG00000019399	ENSGACG00000019399	slc26a5	4	0.899861
TRINITY_DN39267_c0_g1::TRINITY_DN39267_c0_g1_i1::g.40346::m.40346	ENSLBEP00000035024.1	ENSLBEG00000026316	ENSGACG00000019398	ctdnep1b	4	0.995935
TRINITY_DN35583_c6_g1::TRINITY_DN35583_c6_g1_i1::g.70042::m.70042	ENSGACP00000025639.1	ENSGACG00000019397	ENSGACG00000019397		4	0.964706
TRINITY_DN68323_c1_g1::TRINITY_DN68323_c1_g1_i1::g.118614::m.118614	ENSCGOP00000013726.1	ENSCGOG00000006659	ENSGACG00000019396	gabarapb	4	0.99187
TRINITY_DN9636_c0_g1::TRINITY_DN9636_c0_g1_i1::g.5805::m.5805	ENSLBEP00000007707.1	ENSLBEG00000005959	ENSGACG00000019394	jpt1a	4	1
TRINITY_DN43257_c2_g1::TRINITY_DN43257_c2_g1_i1::g.52830::m.52830	ENSCGOP00000013840.1	ENSCGOG00000006728	ENSGACG00000019393	gps2	4	1
TRINITY_DN47425_c0_g1::TRINITY_DN47425_c0_g1_i3::g.72960::m.72960	ENSLCRP00005011653.1	ENSLCRG00005005245	ENSGACG00000019392	YBX2	3	0.628483
TRINITY_DN69222_c0_g1::TRINITY_DN69222_c0_g1_i1::g.119128::m.119128	ENSCGOP00000014718.1	ENSCGOG00000007116	ENSGACG00000019391	slc26a3.2	4	1
TRINITY_DN7185_c0_g1::TRINITY_DN7185_c0_g1_i1::g.3868::m.3868	ENSLBEP00000007106.1	ENSLBEG00000005494	ENSGACG00000019390		4	0.989691
TRINITY_DN19290_c0_g1::TRINITY_DN19290_c0_g1_i1::g.16972::m.16972	ENSLCRP00005061640.1	ENSLCRG00005022666	ENSGACG00000019389	slc26a3.1	4	1
TRINITY_DN46845_c0_g1::TRINITY_DN46845_c0_g1_i1::g.69132::m.69132	ENSCGOP00000012834.1	ENSCGOG00000006152	ENSGACG00000019388	gga3a	4	0.908795
TRINITY_DN35836_c0_g1::TRINITY_DN35836_c0_g1_i1::g.32620::m.32620	ENSLBEP00000035459.1	ENSLBEG00000026616	ENSGACG00000019386	cbll1	4	1
TRINITY_DN18622_c0_g1::TRINITY_DN18622_c0_g1_i1::g.10602::m.10602	ENSGACP00000025621.1	ENSGACG00000019385	ENSGACG00000019385	usp43a	4	1
TRINITY_DN39168_c0_g1::TRINITY_DN39168_c0_g1_i1::g.40188::m.40188	ENSGACP00000025625.1	ENSGACG00000019384	ENSGACG00000019384	SLC2A4	4	0.968254
TRINITY_DN58472_c0_g1::TRINITY_DN58472_c0_g1_i1::g.115512::m.115512	ENSGACP00000025619.1	ENSGACG00000019383	ENSGACG00000019383	ppp6r2a	4	1
TRINITY_DN46544_c0_g1::TRINITY_DN46544_c0_g1_i1::g.67469::m.67469	ENSLBEP00000036857.1	ENSLBEG00000027542	ENSGACG00000019378	tp53	2	1
TRINITY_DN40375_c0_g1::TRINITY_DN40375_c0_g1_i1::g.43434::m.43434	ENSLBEP00000000363.1	ENSLBEG00000000286	ENSGACG00000019376	stx8	4	1
TRINITY_DN48044_c0_g1::TRINITY_DN48044_c0_g1_i2::g.77389::m.77389	ENSCGOP00000013457.1	ENSCGOG00000006543	ENSGACG00000019374	NTN1(1ofmany)	3	1
TRINITY_DN43952_c0_g1::TRINITY_DN43952_c0_g1_i1::g.55414::m.55414	ENSLCRP00005052560.1	ENSLCRG00005019469	ENSGACG00000019373	SNX4	4	0.997712
TRINITY_DN49100_c0_g1::TRINITY_DN49100_c0_g1_i1::g.84889::m.84889	ENSGACP00000025604.1	ENSGACG00000019372	ENSGACG00000019372	pik3r5	4	1
TRINITY_DN40788_c0_g1::TRINITY_DN40788_c0_g1_i1::g.44722::m.44722	ENSLBEP00000035263.1	ENSLBEG00000026472	ENSGACG00000019371		4	0.575377
TRINITY_DN42405_c0_g1::TRINITY_DN42405_c0_g1_i1::g.49892::m.49892	ENSLBEP00000036948.1	ENSLBEG00000027606	ENSGACG00000019370	capgb	4	1
TRINITY_DN48468_c1_g1::TRINITY_DN48468_c1_g1_i1::g.80097::m.80097	ENSGACP00000025600.1	ENSGACG00000019369	ENSGACG00000019369		4	1
TRINITY_DN77153_c0_g1::TRINITY_DN77153_c0_g1_i1::g.121619::m.121619	ENSLCRP00005025711.1	ENSLCRG00005010267	ENSGACG00000019368	zgc:171844	3	0.994764
TRINITY_DN50446_c0_g6::TRINITY_DN50446_c0_g6_i11::g.100394::m.100394	ENSLBEP00000035354.1	ENSLBEG00000026481	ENSGACG00000019367	sbf1	4	1
TRINITY_DN45545_c2_g1::TRINITY_DN45545_c2_g1_i1::g.62026::m.62026	ENSGACP00000025599.1	ENSGACG00000019366	ENSGACG00000019366	polr2a	4	1
TRINITY_DN48988_c0_g2::TRINITY_DN48988_c0_g2_i1::g.84213::m.84213	ENSCGOP00000015377.1	ENSCGOG00000007296	ENSGACG00000019362	neurl4	4	0.851425
TRINITY_DN37227_c0_g1::TRINITY_DN37227_c0_g1_i1::g.35579::m.35579	ENSCGOP00000016500.1	ENSCGOG00000007484	ENSGACG00000019361	hdlbpb	4	0.531657
TRINITY_DN47854_c0_g1::TRINITY_DN47854_c0_g1_i1::g.75928::m.75928	ENSCGOP00000013583.1	ENSCGOG00000006592	ENSGACG00000019359	PRPSAP1	4	1
TRINITY_DN47113_c0_g2::TRINITY_DN47113_c0_g2_i1::g.70910::m.70910	ENSGACP00000025585.1	ENSGACG00000019358	ENSGACG00000019358	si:dkey-38p12.3	4	1
TRINITY_DN5081_c0_g2::TRINITY_DN5081_c0_g2_i1::g.3272::m.3272	ENSLBEP00000020621.1	ENSLBEG00000015867	ENSGACG00000019357	rasd4	4	0.995215
TRINITY_DN27223_c0_g1::TRINITY_DN27223_c0_g1_i1::g.19936::m.19936	ENSLBEP00000034582.1	ENSLBEG00000025785	ENSGACG00000019351		4	1
TRINITY_DN49106_c0_g3::TRINITY_DN49106_c0_g3_i1::g.85259::m.85259	ENSCGOP00000016641.1	ENSCGOG00000007979	ENSGACG00000019350		4	0.736749
TRINITY_DN47149_c0_g1::TRINITY_DN47149_c0_g1_i1::g.70857::m.70857	ENSLCRP00005018740.1	ENSLCRG00005007717	ENSGACG00000019349	bcl6b	4	1
TRINITY_DN51160_c3_g1::TRINITY_DN51160_c3_g1_i1::g.112685::m.112685	ENSGACP00000025588.1	ENSGACG00000019348	ENSGACG00000019348	gdi2	4	0.997773
TRINITY_DN43353_c0_g1::TRINITY_DN43353_c0_g1_i1::g.53127::m.53127	ENSGACP00000025573.1	ENSGACG00000019347	ENSGACG00000019347	slc16a13	4	1
TRINITY_DN34454_c0_g1::TRINITY_DN34454_c0_g1_i1::g.30297::m.30297	ENSLBEP00000037292.1	ENSLBEG00000027835	ENSGACG00000019346	asb13a.2	2	0.989362
TRINITY_DN38095_c0_g1::TRINITY_DN38095_c0_g1_i1::g.37539::m.37539	ENSLCRP00005059110.1	ENSLCRG00005021902	ENSGACG00000019345	net1	4	1
TRINITY_DN43683_c0_g1::TRINITY_DN43683_c0_g1_i1::g.54090::m.54090	ENSGACP00000025567.1	ENSGACG00000019344	ENSGACG00000019344	mkln1	4	1
TRINITY_DN49974_c1_g1::TRINITY_DN49974_c1_g1_i1::g.94070::m.94070	ENSGACP00000025565.1	ENSGACG00000019343	ENSGACG00000019343		1	0.877095
TRINITY_DN3400_c0_g1::TRINITY_DN3400_c0_g1_i1::g.2122::m.2122	ENSLBEP00000037398.1	ENSLBEG00000027914	ENSGACG00000019341	nfyba	4	0.995122
TRINITY_DN67285_c0_g1::TRINITY_DN67285_c0_g1_i1::g.98627::m.98627	ENSLBEP00000037428.1	ENSLBEG00000027940	ENSGACG00000019340	chst11	4	0.796825
TRINITY_DN49023_c1_g1::TRINITY_DN49023_c1_g1_i1::g.84640::m.84640	ENSGACP00000025569.1	ENSGACG00000019339	ENSGACG00000019339	acap1	4	0.581979
TRINITY_DN49913_c0_g1::TRINITY_DN49913_c0_g1_i1::g.93424::m.93424	ENSLBEP00000037796.1	ENSLBEG00000028212	ENSGACG00000019337		3	1
TRINITY_DN50033_c0_g1::TRINITY_DN50033_c0_g1_i1::g.94653::m.94653	ENSGACP00000025560.1	ENSGACG00000019336	ENSGACG00000019336	slc41a2b	4	1
TRINITY_DN43833_c0_g1::TRINITY_DN43833_c0_g1_i6::g.55126::m.55126	ENSLBEP00000034036.1	ENSLBEG00000025618	ENSGACG00000019335		4	0.801402
TRINITY_DN1701_c0_g1::TRINITY_DN1701_c0_g1_i1::g.1176::m.1176	ENSLBEP00000037506.1	ENSLBEG00000027982	ENSGACG00000019333	aldh1l2	4	0.998918
TRINITY_DN12580_c0_g1::TRINITY_DN12580_c0_g1_i1::g.7503::m.7503	ENSGACP00000025551.1	ENSGACG00000019332	ENSGACG00000019332	si:ch211-239f4.1	4	1
TRINITY_DN47680_c1_g3::TRINITY_DN47680_c1_g3_i3::g.74671::m.74671	ENSGACP00000025556.2	ENSGACG00000019331	ENSGACG00000019331	dvl2	4	1
TRINITY_DN23961_c0_g1::TRINITY_DN23961_c0_g1_i1::g.16129::m.16129	ENSLBEP00000037535.1	ENSLBEG00000028011	ENSGACG00000019330	samm50l	4	0.997877
TRINITY_DN38098_c1_g1::TRINITY_DN38098_c1_g1_i1::g.37546::m.37546	ENSLCRP00005023223.1	ENSLCRG00005008338	ENSGACG00000019329	acadvl	4	1
TRINITY_DN48272_c0_g1::TRINITY_DN48272_c0_g1_i1::g.93448::m.93448	ENSGACP00000025549.1	ENSGACG00000019327	ENSGACG00000019327	lygl2	2	0.921182
TRINITY_DN36314_c2_g1::TRINITY_DN36314_c2_g1_i1::g.33560::m.33560	ENSGACP00000025547.1	ENSGACG00000019325	ENSGACG00000019325	scube1	4	0.550107
TRINITY_DN49479_c1_g1::TRINITY_DN49479_c1_g1_i1::g.88708::m.88708	ENSCGOP00000020245.1	ENSCGOG00000009796	ENSGACG00000019324	ponzr1(1ofmany)	3	0.984733
TRINITY_DN86045_c0_g1::TRINITY_DN86045_c0_g1_i1::g.103564::m.103564	ENSGACP00000025542.1	ENSGACG00000019322	ENSGACG00000019322	pglyrp2	4	0.567708
TRINITY_DN72353_c0_g1::TRINITY_DN72353_c0_g1_i1::g.120349::m.120349	ENSCGOP00000055885.1	ENSCGOG00000024329	ENSGACG00000019321	sult4a1	4	0.524528
TRINITY_DN34725_c0_g1::TRINITY_DN34725_c0_g1_i1::g.30705::m.30705	ENSGACP00000025533.1	ENSGACG00000019320	ENSGACG00000019320	pnpla3	4	1
TRINITY_DN48230_c0_g1::TRINITY_DN48230_c0_g1_i1::g.78732::m.78732	ENSGACP00000025537.1	ENSGACG00000019319	ENSGACG00000019319	si:dkey-33c9.6	4	1
TRINITY_DN102392_c0_g1::TRINITY_DN102392_c0_g1_i1::g.130002::m.130002	ENSCGOP00000020260.1	ENSCGOG00000009809	ENSGACG00000019318	ntn5	4	1
TRINITY_DN34574_c0_g1::TRINITY_DN34574_c0_g1_i1::g.37519::m.37519	ENSGACP00000025535.1	ENSGACG00000019317	ENSGACG00000019317	mcoln1a	3	1
TRINITY_DN42220_c0_g1::TRINITY_DN42220_c0_g1_i1::g.49210::m.49210	ENSCGOP00000020286.1	ENSCGOG00000009825	ENSGACG00000019316	cnpy4	4	1
TRINITY_DN36767_c0_g1::TRINITY_DN36767_c0_g1_i1::g.34574::m.34574	ENSCGOP00000055948.1	ENSCGOG00000024351	ENSGACG00000019313	ttll12	4	0.627543
TRINITY_DN103168_c0_g1::TRINITY_DN103168_c0_g1_i1::g.130295::m.130295	ENSGACP00000025524.1	ENSGACG00000019311	ENSGACG00000019311	dennd5b	4	0.6984
TRINITY_DN16522_c0_g1::TRINITY_DN16522_c0_g1_i1::g.9552::m.9552	ENSLBEP00000012956.1	ENSLBEG00000009751	ENSGACG00000019310	pkn1a	4	0.874863
TRINITY_DN102594_c0_g1::TRINITY_DN102594_c0_g1_i1::g.130092::m.130092	ENSGACP00000025522.1	ENSGACG00000019309	ENSGACG00000019309	rint1	4	0.698939
TRINITY_DN50722_c10_g1::TRINITY_DN50722_c10_g1_i1::g.104125::m.104125	ENSGACP00000025523.1	ENSGACG00000019308	ENSGACG00000019308	per1b	4	1
TRINITY_DN47603_c0_g2::TRINITY_DN47603_c0_g2_i1::g.74032::m.74032	ENSCGOP00000021050.1	ENSCGOG00000010169	ENSGACG00000019306	rell1	3	1
TRINITY_DN47228_c0_g1::TRINITY_DN47228_c0_g1_i1::g.71551::m.71551	ENSGACP00000025521.1	ENSGACG00000019303	ENSGACG00000019303	map2k7	4	0.997653
TRINITY_DN10140_c0_g1::TRINITY_DN10140_c0_g1_i1::g.6061::m.6061	ENSLCRP00005009689.1	ENSLCRG00005004520	ENSGACG00000019299	pcdh7b	4	0.719933
TRINITY_DN22370_c0_g1::TRINITY_DN22370_c0_g1_i1::g.14294::m.14294	ENSCGOP00000031948.1	ENSCGOG00000009004	ENSGACG00000019298	myh9a	4	0.959046
TRINITY_DN33120_c0_g1::TRINITY_DN33120_c0_g1_i1::g.28145::m.28145	ENSCGOP00000021331.1	ENSCGOG00000010239	ENSGACG00000019297	stim2b	4	0.653025
TRINITY_DN50291_c0_g1::TRINITY_DN50291_c0_g1_i1::g.97969::m.97969	ENSGACP00000025508.1	ENSGACG00000019296	ENSGACG00000019296	slc25a38b	4	1
TRINITY_DN31491_c0_g1::TRINITY_DN31491_c0_g1_i1::g.25316::m.25316	ENSLCRP00005012946.1	ENSLCRG00005005530	ENSGACG00000019295	tbc1d19	4	1
TRINITY_DN58908_c0_g1::TRINITY_DN58908_c0_g1_i1::g.115776::m.115776	ENSLBEP00000038384.1	ENSLBEG00000028606	ENSGACG00000019293	hspa14	4	1
TRINITY_DN40490_c0_g2::TRINITY_DN40490_c0_g2_i2::g.43848::m.43848	ENSGACP00000025505.1	ENSGACG00000019290	ENSGACG00000019290	ttc26	4	1
TRINITY_DN39428_c0_g2::TRINITY_DN39428_c0_g2_i1::g.61568::m.61568	ENSLBEP00000038195.1	ENSLBEG00000028467	ENSGACG00000019289	man2b2	4	1
TRINITY_DN41301_c1_g1::TRINITY_DN41301_c1_g1_i1::g.45939::m.45939	ENSGACP00000025498.1	ENSGACG00000019288	ENSGACG00000019288	ubn2a	4	1
TRINITY_DN25144_c0_g1::TRINITY_DN25144_c0_g1_i1::g.17221::m.17221	ENSLBEP00000033707.1	ENSLBEG00000025377	ENSGACG00000019284	myh10	4	0.896552
TRINITY_DN27262_c0_g1::TRINITY_DN27262_c0_g1_i1::g.19983::m.19983	ENSCGOP00000052237.1	ENSCGOG00000023034	ENSGACG00000019281	SPHK1	4	0.671698
TRINITY_DN51087_c3_g5::TRINITY_DN51087_c3_g5_i1::g.111755::m.111755	ENSLCRP00005056628.1	ENSLCRG00005021074	ENSGACG00000019280	sat2a	4	1
TRINITY_DN47040_c0_g1::TRINITY_DN47040_c0_g1_i1::g.70589::m.70589	ENSGACP00000025483.1	ENSGACG00000019279	ENSGACG00000019279	tnfsf12	4	1
TRINITY_DN50259_c5_g1::TRINITY_DN50259_c5_g1_i1::g.97816::m.97816	ENSLBEP00000019349.1	ENSLBEG00000014836	ENSGACG00000019278	UBE2O	4	0.989773
TRINITY_DN70708_c0_g1::TRINITY_DN70708_c0_g1_i1::g.119783::m.119783	ENSGACP00000025480.1	ENSGACG00000019276	ENSGACG00000019276	aanat1	4	1
TRINITY_DN35485_c0_g1::TRINITY_DN35485_c0_g1_i1::g.31875::m.31875	ENSLCRP00005024237.1	ENSLCRG00005001132	ENSGACG00000019275	chd3	4	0.719783
TRINITY_DN22632_c0_g1::TRINITY_DN22632_c0_g1_i1::g.14627::m.14627	ENSLCRP00005013516.1	ENSLCRG00005005857	ENSGACG00000019274	tmbim4	4	0.995781
TRINITY_DN8917_c0_g1::TRINITY_DN8917_c0_g1_i1::g.5543::m.5543	ENSGACP00000025478.1	ENSGACG00000019273	ENSGACG00000019273	naa38	4	1
TRINITY_DN45982_c0_g1::TRINITY_DN45982_c0_g1_i1::g.64314::m.64314	ENSLBEP00000013261.1	ENSLBEG00000010169	ENSGACG00000019272	RHBDF2	4	1
TRINITY_DN50558_c1_g1::TRINITY_DN50558_c1_g1_i1::g.102089::m.102089	ENSCGOP00000056447.1	ENSCGOG00000024524	ENSGACG00000019271	lemd3	4	0.747967
TRINITY_DN50751_c3_g5::TRINITY_DN50751_c3_g5_i1::g.105077::m.105077	ENSCGOP00000056453.1	ENSCGOG00000024526	ENSGACG00000019270	msrb3	4	0.974359
TRINITY_DN37766_c0_g1::TRINITY_DN37766_c0_g1_i1::g.36753::m.36753	ENSLBEP00000002657.1	ENSLBEG00000002049	ENSGACG00000019269	dera	4	1
TRINITY_DN44170_c0_g2::TRINITY_DN44170_c0_g2_i2::g.56393::m.56393	ENSLBEP00000013376.1	ENSLBEG00000010262	ENSGACG00000019268	acox1	4	0.998489
TRINITY_DN37897_c0_g1::TRINITY_DN37897_c0_g1_i1::g.37067::m.37067	ENSLCRP00005048692.1	ENSLCRG00005018398	ENSGACG00000019267	mgst1.2	2	0.980263
TRINITY_DN44533_c1_g1::TRINITY_DN44533_c1_g1_i1::g.57889::m.57889	ENSLCRP00005018949.1	ENSLCRG00005007788	ENSGACG00000019266	ten1	4	0.992481
TRINITY_DN50653_c0_g1::TRINITY_DN50653_c0_g1_i1::g.103104::m.103104	ENSCGOP00000023744.1	ENSCGOG00000011303	ENSGACG00000019265	dnajc3b	4	1
TRINITY_DN76944_c0_g1::TRINITY_DN76944_c0_g1_i1::g.101078::m.101078	ENSGACP00000025467.1	ENSGACG00000019264	ENSGACG00000019264	lmo3	3	0.993631
TRINITY_DN30634_c0_g1::TRINITY_DN30634_c0_g1_i1::g.23968::m.23968	ENSGACP00000025464.1	ENSGACG00000019261	ENSGACG00000019261	cldn15a	4	0.995671
TRINITY_DN74729_c0_g1::TRINITY_DN74729_c0_g1_i1::g.106510::m.106510	ENSGACP00000025466.1	ENSGACG00000019260	ENSGACG00000019260	evpla	4	0.601423
TRINITY_DN25543_c0_g1::TRINITY_DN25543_c0_g1_i1::g.27596::m.27596	ENSLCRP00005038858.1	ENSLCRG00005015066	ENSGACG00000019259	arhgef39	4	0.841346
TRINITY_DN36865_c1_g1::TRINITY_DN36865_c1_g1_i1::g.34844::m.34844	ENSCGOP00000023893.1	ENSCGOG00000011377	ENSGACG00000019258	fis1	4	0.993548
TRINITY_DN45948_c1_g1::TRINITY_DN45948_c1_g1_i2::g.64168::m.64168	ENSLBEP00000032206.1	ENSLBEG00000024273	ENSGACG00000019257	braf	4	1
TRINITY_DN50640_c0_g1::TRINITY_DN50640_c0_g1_i1::g.103012::m.103012	ENSLBEP00000013798.1	ENSLBEG00000010644	ENSGACG00000019256	srp68	4	0.998314
TRINITY_DN23443_c0_g1::TRINITY_DN23443_c0_g1_i1::g.15556::m.15556	ENSLCRP00005031131.1	ENSLCRG00005012351	ENSGACG00000019255	zgc:103586	4	0.992647
TRINITY_DN11185_c0_g1::TRINITY_DN11185_c0_g1_i1::g.6695::m.6695	ENSLBEP00000013902.1	ENSLBEG00000010767	ENSGACG00000019254	DDX5	4	0.699686
TRINITY_DN39587_c0_g1::TRINITY_DN39587_c0_g1_i1::g.41320::m.41320	ENSLBEP00000027718.1	ENSLBEG00000021028	ENSGACG00000019250	tm4sf5	4	1
TRINITY_DN39661_c0_g1::TRINITY_DN39661_c0_g1_i1::g.41520::m.41520	ENSCGOP00000031585.1	ENSCGOG00000014742	ENSGACG00000019249	aebp2	4	0.542857
TRINITY_DN99089_c0_g1::TRINITY_DN99089_c0_g1_i1::g.128517::m.128517	ENSLBEP00000030889.1	ENSLBEG00000023339	ENSGACG00000019248	ndufa5	4	0.991453
TRINITY_DN19106_c0_g1::TRINITY_DN19106_c0_g1_i1::g.11014::m.11014	ENSCGOP00000000160.1	ENSCGOG00000000156	ENSGACG00000019246	zgc:175214	3	0.852564
TRINITY_DN37255_c0_g1::TRINITY_DN37255_c0_g1_i1::g.35493::m.35493	ENSLBEP00000013203.1	ENSLBEG00000010161	ENSGACG00000019245	CALHM1	4	0.845659
TRINITY_DN59273_c0_g1::TRINITY_DN59273_c0_g1_i1::g.115943::m.115943	ENSGACP00000025443.1	ENSGACG00000019244	ENSGACG00000019244	mettl3	4	1
TRINITY_DN44438_c0_g1::TRINITY_DN44438_c0_g1_i1::g.57520::m.57520	ENSCGOP00000032035.1	ENSCGOG00000014766	ENSGACG00000019242	COG5	4	1
TRINITY_DN49572_c6_g3::TRINITY_DN49572_c6_g3_i1::g.89778::m.89778	ENSCGOP00000000220.1	ENSCGOG00000000192	ENSGACG00000019241	RAB40C	2	1
TRINITY_DN40334_c1_g1::TRINITY_DN40334_c1_g1_i1::g.43373::m.43373	ENSGACP00000025431.1	ENSGACG00000019240	ENSGACG00000019240	tmtc1	4	1
TRINITY_DN48586_c3_g1::TRINITY_DN48586_c3_g1_i1::g.81246::m.81246	ENSLBEP00000037807.1	ENSLBEG00000028213	ENSGACG00000019236	IPO8	4	0.76905
TRINITY_DN62489_c0_g1::TRINITY_DN62489_c0_g1_i1::g.117246::m.117246	ENSGACP00000025424.1	ENSGACG00000019235	ENSGACG00000019235	mettl26	1	0.990385
TRINITY_DN47532_c0_g1::TRINITY_DN47532_c0_g1_i1::g.73605::m.73605	ENSLBEP00000027594.1	ENSLBEG00000020927	ENSGACG00000019234	ttc5	4	1
TRINITY_DN40387_c0_g1::TRINITY_DN40387_c0_g1_i1::g.43456::m.43456	ENSCGOP00000024114.1	ENSCGOG00000011486	ENSGACG00000019232	CCNB1IP1	4	0.99115
TRINITY_DN22891_c0_g1::TRINITY_DN22891_c0_g1_i1::g.14920::m.14920	ENSLCRP00005050087.1	ENSLCRG00005018892	ENSGACG00000019227	mkrn1	4	1
TRINITY_DN76516_c0_g1::TRINITY_DN76516_c0_g1_i1::g.100953::m.100953	ENSCGOP00000005306.1	ENSCGOG00000002826	ENSGACG00000019226	tmem121b	3	0.682864
TRINITY_DN46436_c1_g1::TRINITY_DN46436_c1_g1_i2::g.66947::m.66947	ENSLCRP00005012405.1	ENSLCRG00005005463	ENSGACG00000019224	cep170ab	3	0.968421
TRINITY_DN45800_c0_g1::TRINITY_DN45800_c0_g1_i1::g.63365::m.63365	ENSCGOP00000024642.1	ENSCGOG00000011062	ENSGACG00000019221	LARGE1	4	1
TRINITY_DN28740_c0_g1::TRINITY_DN28740_c0_g1_i1::g.21794::m.21794	ENSLBEP00000005935.1	ENSLBEG00000004550	ENSGACG00000019216	uvssa	4	0.573566
TRINITY_DN45992_c0_g1::TRINITY_DN45992_c0_g1_i2::g.64347::m.64347	ENSLBEP00000031917.1	ENSLBEG00000024083	ENSGACG00000019215	sil1	4	0.980114
TRINITY_DN104846_c0_g1::TRINITY_DN104846_c0_g1_i1::g.130809::m.130809	ENSLCRP00005025451.1	ENSLCRG00005010142	ENSGACG00000019214	spdl1	1	0.70669
TRINITY_DN12042_c0_g1::TRINITY_DN12042_c0_g1_i1::g.7210::m.7210	ENSLBEP00000027473.1	ENSLBEG00000020839	ENSGACG00000019213	slc7a7	4	0.997992
TRINITY_DN49491_c1_g1::TRINITY_DN49491_c1_g1_i1::g.88667::m.88667	ENSLCRP00005025362.1	ENSLCRG00005010132	ENSGACG00000019212	trappc11	3	1
TRINITY_DN90423_c0_g1::TRINITY_DN90423_c0_g1_i1::g.126103::m.126103	ENSGACP00000025397.1	ENSGACG00000019211	ENSGACG00000019211	oxa1l	4	1
TRINITY_DN49669_c2_g1::TRINITY_DN49669_c2_g1_i2::g.91086::m.91086	ENSLCRP00005012483.1	ENSLCRG00005005478	ENSGACG00000019209	sec23b	4	1
TRINITY_DN59492_c0_g1::TRINITY_DN59492_c0_g1_i1::g.116035::m.116035	ENSLCRP00005047620.1	ENSLCRG00005018038	ENSGACG00000019208		4	1
TRINITY_DN24665_c0_g1::TRINITY_DN24665_c0_g1_i1::g.16875::m.16875	ENSGACP00000025393.1	ENSGACG00000019207	ENSGACG00000019207		1	0.802676
TRINITY_DN31822_c1_g1::TRINITY_DN31822_c1_g1_i1::g.26014::m.26014	ENSLBEP00000033637.1	ENSLBEG00000025326	ENSGACG00000019206	zgc:162331	4	0.661597
TRINITY_DN14458_c0_g1::TRINITY_DN14458_c0_g1_i1::g.8441::m.8441	ENSGACP00000025390.1	ENSGACG00000019204	ENSGACG00000019204	slc13a4	4	1
TRINITY_DN68420_c0_g1::TRINITY_DN68420_c0_g1_i1::g.118673::m.118673	ENSCGOP00000024148.1	ENSCGOG00000011499	ENSGACG00000019201	lrp10	4	0.921053
TRINITY_DN29074_c0_g1::TRINITY_DN29074_c0_g1_i1::g.22080::m.22080	ENSGACP00000025382.1	ENSGACG00000019199	ENSGACG00000019199	mmp14a	4	1
TRINITY_DN25179_c0_g1::TRINITY_DN25179_c0_g1_i1::g.17296::m.17296	ENSLBEP00000002049.1	ENSLBEG00000001625	ENSGACG00000019198	mrpl52	4	0.968992
TRINITY_DN45676_c3_g3::TRINITY_DN45676_c3_g3_i1::g.62498::m.62498	ENSLBEP00000001991.1	ENSLBEG00000001494	ENSGACG00000019196		4	1
TRINITY_DN49937_c0_g1::TRINITY_DN49937_c0_g1_i1::g.93656::m.93656	ENSLBEP00000013964.1	ENSLBEG00000010841	ENSGACG00000019195	TMC7	4	1
TRINITY_DN49814_c0_g1::TRINITY_DN49814_c0_g1_i1::g.92413::m.92413	ENSCGOP00000026488.1	ENSCGOG00000012492	ENSGACG00000019194	efs	4	1
TRINITY_DN49647_c0_g1::TRINITY_DN49647_c0_g1_i1::g.90185::m.90185	ENSLBEP00000031693.1	ENSLBEG00000023916	ENSGACG00000019193	ptprz1b	4	1
TRINITY_DN71449_c0_g1::TRINITY_DN71449_c0_g1_i1::g.120039::m.120039	ENSLBEP00000031748.1	ENSLBEG00000023959	ENSGACG00000019192		4	0.546559
TRINITY_DN25979_c0_g1::TRINITY_DN25979_c0_g1_i1::g.18281::m.18281	ENSGACP00000025374.1	ENSGACG00000019191	ENSGACG00000019191	nomo	4	1
TRINITY_DN16516_c0_g1::TRINITY_DN16516_c0_g1_i1::g.12714::m.12714	ENSGACP00000025369.1	ENSGACG00000019188	ENSGACG00000019188		1	0.511364
TRINITY_DN47968_c1_g1::TRINITY_DN47968_c1_g1_i1::g.76869::m.76869	ENSLBEP00000031835.1	ENSLBEG00000023998	ENSGACG00000019186	pik3cg	3	0.533085
TRINITY_DN13257_c0_g2::TRINITY_DN13257_c0_g2_i1::g.7854::m.7854	ENSCGOP00000042189.1	ENSCGOG00000019086	ENSGACG00000019185	ano2b	4	0.858561
TRINITY_DN78795_c2_g10::TRINITY_DN78795_c2_g10_i1::g.122003::m.122003	ENSLBEP00000036454.1	ENSLBEG00000027283	ENSGACG00000019181	rps15a	4	0.992366
TRINITY_DN26876_c0_g1::TRINITY_DN26876_c0_g1_i1::g.19467::m.19467	ENSLCRP00005012801.1	ENSLCRG00005005550	ENSGACG00000019180	dhrs4	4	0.996416
TRINITY_DN85486_c0_g1::TRINITY_DN85486_c0_g1_i1::g.124487::m.124487	ENSCGOP00000026553.1	ENSCGOG00000012520	ENSGACG00000019177	cideb	4	1
TRINITY_DN38676_c3_g1::TRINITY_DN38676_c3_g1_i2::g.38930::m.38930	ENSCGOP00000041971.1	ENSCGOG00000016946	ENSGACG00000019176	pfkfb3	4	1
TRINITY_DN14937_c0_g1::TRINITY_DN14937_c0_g1_i1::g.8684::m.8684	ENSLCRP00005049786.1	ENSLCRG00005018776	ENSGACG00000019175	coq7	4	0.949541
TRINITY_DN39726_c0_g1::TRINITY_DN39726_c0_g1_i1::g.41717::m.41717	ENSCGOP00000036460.1	ENSCGOG00000016821	ENSGACG00000019174	rbm17	4	1
TRINITY_DN66107_c0_g1::TRINITY_DN66107_c0_g1_i1::g.118170::m.118170	ENSCGOP00000010941.1	ENSCGOG00000003758	ENSGACG00000019172	abcc6a	4	0.536252
TRINITY_DN44699_c0_g1::TRINITY_DN44699_c0_g1_i1::g.58524::m.58524	ENSCGOP00000036122.1	ENSCGOG00000016689	ENSGACG00000019169	nudt5	4	1
TRINITY_DN35248_c0_g2::TRINITY_DN35248_c0_g2_i1::g.31381::m.31381	ENSLBEP00000028745.1	ENSLBEG00000021715	ENSGACG00000019168	myh11a	4	0.674984
TRINITY_DN47038_c0_g1::TRINITY_DN47038_c0_g1_i1::g.70571::m.70571	ENSLBEP00000001653.1	ENSLBEG00000001297	ENSGACG00000019167	gmpr2	4	1
TRINITY_DN48365_c0_g2::TRINITY_DN48365_c0_g2_i2::g.79585::m.79585	ENSCGOP00000026242.1	ENSCGOG00000012364	ENSGACG00000019165	NDE1	4	0.520468
TRINITY_DN29086_c0_g1::TRINITY_DN29086_c0_g1_i1::g.22090::m.22090	ENSLBEP00000035767.1	ENSLBEG00000026817	ENSGACG00000019164	panx1b	4	0.53352
TRINITY_DN39332_c0_g1::TRINITY_DN39332_c0_g1_i1::g.40643::m.40643	ENSLBEP00000031280.1	ENSLBEG00000023614	ENSGACG00000019163	cdc123	4	0.997101
TRINITY_DN49505_c2_g1::TRINITY_DN49505_c2_g1_i2::g.88968::m.88968	ENSGACP00000025336.1	ENSGACG00000019162	ENSGACG00000019162	MARF1	4	1
TRINITY_DN39780_c0_g1::TRINITY_DN39780_c0_g1_i1::g.41789::m.41789	ENSLCRP00005013125.1	ENSLCRG00005005700	ENSGACG00000019161	slc7a8a	4	1
TRINITY_DN34168_c0_g1::TRINITY_DN34168_c0_g1_i1::g.29835::m.29835	ENSLBEP00000036566.1	ENSLBEG00000027270	ENSGACG00000019160	camk1da	4	0.706485
TRINITY_DN68591_c0_g1::TRINITY_DN68591_c0_g1_i1::g.118737::m.118737	ENSLCRP00005022106.1	ENSLCRG00005008947	ENSGACG00000019159	ccdc3a	4	0.996633
TRINITY_DN38234_c0_g1::TRINITY_DN38234_c0_g1_i1::g.37853::m.37853	ENSCGOP00000028310.1	ENSCGOG00000013296	ENSGACG00000019158	BMERB1	4	0.995
TRINITY_DN49884_c1_g1::TRINITY_DN49884_c1_g1_i1::g.93148::m.93148	ENSGACP00000025327.1	ENSGACG00000019157	ENSGACG00000019157		4	1
TRINITY_DN41071_c0_g1::TRINITY_DN41071_c0_g1_i1::g.45607::m.45607	ENSLBEP00000036603.1	ENSLBEG00000027380	ENSGACG00000019156	optn	4	1
TRINITY_DN84870_c0_g1::TRINITY_DN84870_c0_g1_i1::g.124343::m.124343	ENSLCRP00005022121.1	ENSLCRG00005008951	ENSGACG00000019155	mcm10	4	1
TRINITY_DN41597_c0_g1::TRINITY_DN41597_c0_g1_i1::g.47077::m.47077	ENSCGOP00000028544.1	ENSCGOG00000013309	ENSGACG00000019154		4	0.993506
TRINITY_DN817_c0_g1::TRINITY_DN817_c0_g1_i1::g.551::m.551	ENSCGOP00000035171.1	ENSCGOG00000016310	ENSGACG00000019153	ucmaa	3	1
TRINITY_DN50493_c2_g1::TRINITY_DN50493_c2_g1_i1::g.100913::m.100913	ENSCGOP00000028450.1	ENSCGOG00000013140	ENSGACG00000019152	svep1	4	0.648768
TRINITY_DN34809_c0_g1::TRINITY_DN34809_c0_g1_i1::g.63912::m.63912	ENSCGOP00000032479.1	ENSCGOG00000013433	ENSGACG00000019151	DDX17	3	0.944099
TRINITY_DN31527_c3_g1::TRINITY_DN31527_c3_g1_i1::g.25372::m.25372	ENSLCRP00005022134.1	ENSLCRG00005008956	ENSGACG00000019150	phyh	4	0.997015
TRINITY_DN44341_c0_g1::TRINITY_DN44341_c0_g1_i1::g.57170::m.57170	ENSLBEP00000035428.1	ENSLBEG00000026580	ENSGACG00000019149		1	1
TRINITY_DN43097_c0_g1::TRINITY_DN43097_c0_g1_i1::g.52231::m.52231	ENSLCRP00005022188.1	ENSLCRG00005008963	ENSGACG00000019148	cdk17	4	0.691489
TRINITY_DN47137_c0_g1::TRINITY_DN47137_c0_g1_i1::g.71067::m.71067	ENSCGOP00000031522.1	ENSCGOG00000014727	ENSGACG00000019145	hcfc2	4	1
TRINITY_DN44246_c0_g1::TRINITY_DN44246_c0_g1_i1::g.56734::m.56734	ENSLBEP00000000894.1	ENSLBEG00000000481	ENSGACG00000019142		3	0.990741
TRINITY_DN49486_c4_g1::TRINITY_DN49486_c4_g1_i2::g.88784::m.88784	ENSGACP00000025312.1	ENSGACG00000019139	ENSGACG00000019139	cep83	4	1
TRINITY_DN44059_c1_g1::TRINITY_DN44059_c1_g1_i1::g.55928::m.55928	ENSGACP00000025305.2	ENSGACG00000019137	ENSGACG00000019137	haus3	4	1
TRINITY_DN49486_c4_g1::TRINITY_DN49486_c4_g1_i3::g.88788::m.88788	ENSGACP00000025306.1	ENSGACG00000019136	ENSGACG00000019136	plxnc1	3	1
TRINITY_DN36356_c0_g1::TRINITY_DN36356_c0_g1_i1::g.33673::m.33673	ENSLBEP00000036979.1	ENSLBEG00000027628	ENSGACG00000019134	RERG	4	0.995025
TRINITY_DN39206_c0_g1::TRINITY_DN39206_c0_g1_i1::g.40289::m.40289	ENSLBEP00000000516.1	ENSLBEG00000000388	ENSGACG00000019130	ptgr1(1ofmany)	3	0.99697
TRINITY_DN46291_c0_g1::TRINITY_DN46291_c0_g1_i1::g.65872::m.65872	ENSLBEP00000037041.1	ENSLBEG00000027668	ENSGACG00000019129	TIMP3	4	0.995349
TRINITY_DN28516_c0_g1::TRINITY_DN28516_c0_g1_i1::g.21519::m.21519	ENSGACP00000025293.1	ENSGACG00000019127	ENSGACG00000019127		4	0.981982
TRINITY_DN31743_c0_g1::TRINITY_DN31743_c0_g1_i1::g.25868::m.25868	ENSGACP00000025291.2	ENSGACG00000019125	ENSGACG00000019125	SYN3	4	1
TRINITY_DN42156_c1_g1::TRINITY_DN42156_c1_g1_i1::g.48985::m.48985	ENSCGOP00000029119.1	ENSCGOG00000013632	ENSGACG00000019124	nelfa	4	1
TRINITY_DN34624_c1_g2::TRINITY_DN34624_c1_g2_i2::g.62552::m.62552	ENSLCRP00005046310.1	ENSLCRG00005016688	ENSGACG00000019122	slc44a2	4	0.998601
TRINITY_DN44339_c1_g1::TRINITY_DN44339_c1_g1_i1::g.57188::m.57188	ENSGACP00000025286.1	ENSGACG00000019121	ENSGACG00000019121	ETV6	4	1
TRINITY_DN56504_c0_g1::TRINITY_DN56504_c0_g1_i1::g.114975::m.114975	ENSLCRP00005024701.1	ENSLCRG00005009926	ENSGACG00000019120	TAFA2	2	1
TRINITY_DN47744_c1_g1::TRINITY_DN47744_c1_g1_i1::g.75201::m.75201	ENSGACP00000025287.1	ENSGACG00000019119	ENSGACG00000019119	faah2b(1ofmany)	3	1
TRINITY_DN35352_c0_g1::TRINITY_DN35352_c0_g1_i3::g.67547::m.67547	ENSLCRP00005003151.1	ENSLCRG00005001489	ENSGACG00000019118	faah2b(1ofmany)	2	1
TRINITY_DN34861_c0_g1::TRINITY_DN34861_c0_g1_i1::g.30877::m.30877	ENSLBEP00000000237.1	ENSLBEG00000000167	ENSGACG00000019117	si:dkeyp-75h12.2	4	0.768199
TRINITY_DN50942_c0_g1::TRINITY_DN50942_c0_g1_i1::g.108731::m.108731	ENSGACP00000025281.1	ENSGACG00000019116	ENSGACG00000019116	SLC16A7	4	1
TRINITY_DN26587_c0_g1::TRINITY_DN26587_c0_g1_i1::g.19126::m.19126	ENSLBEP00000037148.1	ENSLBEG00000027735	ENSGACG00000019115	lrig3	4	1
TRINITY_DN70719_c0_g1::TRINITY_DN70719_c0_g1_i1::g.119792::m.119792	ENSLBEP00000037168.1	ENSLBEG00000027745	ENSGACG00000019114	atp23	4	1
TRINITY_DN46449_c0_g1::TRINITY_DN46449_c0_g1_i1::g.67096::m.67096	ENSLCRP00005025499.1	ENSLCRG00005010185	ENSGACG00000019113	rpap3	3	1
TRINITY_DN47981_c1_g1::TRINITY_DN47981_c1_g1_i2::g.76782::m.76782	ENSLBEP00000014030.1	ENSLBEG00000010860	ENSGACG00000019112	gcdha	3	0.997732
TRINITY_DN46169_c0_g1::TRINITY_DN46169_c0_g1_i1::g.65388::m.65388	ENSLBEP00000000169.1	ENSLBEG00000000099	ENSGACG00000019111	pik3c3	4	0.998858
TRINITY_DN42309_c0_g1::TRINITY_DN42309_c0_g1_i1::g.49470::m.49470	ENSLCRP00005043464.1	ENSLCRG00005016663	ENSGACG00000019109	acp5a	4	0.99403
TRINITY_DN71632_c0_g1::TRINITY_DN71632_c0_g1_i1::g.120111::m.120111	ENSLCRP00005025812.1	ENSLCRG00005010201	ENSGACG00000019108	mapk12b	4	0.592798
TRINITY_DN2973_c0_g1::TRINITY_DN2973_c0_g1_i1::g.1889::m.1889	ENSGACP00000025263.1	ENSGACG00000019107	ENSGACG00000019107	mapk11	4	0.997253
TRINITY_DN50015_c3_g5::TRINITY_DN50015_c3_g5_i1::g.94469::m.94469	ENSCGOP00000035718.1	ENSCGOG00000016510	ENSGACG00000019106	ilf3a	4	1
TRINITY_DN44064_c0_g1::TRINITY_DN44064_c0_g1_i1::g.55929::m.55929	ENSGACP00000025262.1	ENSGACG00000019105	ENSGACG00000019105		4	1
TRINITY_DN44263_c0_g1::TRINITY_DN44263_c0_g1_i1::g.56745::m.56745	ENSGACP00000025260.1	ENSGACG00000019104	ENSGACG00000019104		4	1
TRINITY_DN40200_c0_g1::TRINITY_DN40200_c0_g1_i1::g.42891::m.42891	ENSLBEP00000014314.1	ENSLBEG00000011132	ENSGACG00000019103	ptger1a	4	0.825858
TRINITY_DN46789_c0_g1::TRINITY_DN46789_c0_g1_i1::g.69021::m.69021	ENSCGOP00000029253.1	ENSCGOG00000013676	ENSGACG00000019101	rgp1	4	1
TRINITY_DN49571_c0_g1::TRINITY_DN49571_c0_g1_i1::g.89610::m.89610	ENSLCRP00005008616.1	ENSLCRG00005004087	ENSGACG00000019099	gba2	4	0.990687
TRINITY_DN36962_c0_g1::TRINITY_DN36962_c0_g1_i1::g.35038::m.35038	ENSLCRP00005065162.1	ENSLCRG00005023767	ENSGACG00000019098	arl1	4	0.994505
TRINITY_DN45776_c0_g1::TRINITY_DN45776_c0_g1_i1::g.63261::m.63261	ENSLBEP00000014497.1	ENSLBEG00000011277	ENSGACG00000019097	prdx2	4	0.994949
TRINITY_DN43290_c1_g1::TRINITY_DN43290_c1_g1_i1::g.52909::m.52909	ENSLBEP00000000050.1	ENSLBEG00000000045	ENSGACG00000019096	si:ch211-74f19.2	4	1
TRINITY_DN73799_c0_g1::TRINITY_DN73799_c0_g1_i1::g.120811::m.120811	ENSLBEP00000000046.1	ENSLBEG00000000036	ENSGACG00000019094	vax2	4	0.895082
TRINITY_DN40847_c0_g1::TRINITY_DN40847_c0_g1_i1::g.44928::m.44928	ENSLBEP00000001224.1	ENSLBEG00000000781	ENSGACG00000019092	utp20	3	0.720527
TRINITY_DN50198_c5_g1::TRINITY_DN50198_c5_g1_i1::g.96601::m.96601	ENSLBEP00000014639.1	ENSLBEG00000011402	ENSGACG00000019091	get3	4	0.997076
TRINITY_DN31370_c0_g1::TRINITY_DN31370_c0_g1_i1::g.25127::m.25127	ENSLBEP00000037767.1	ENSLBEG00000028188	ENSGACG00000019089	tex261	4	0.994924
TRINITY_DN48304_c0_g1::TRINITY_DN48304_c0_g1_i1::g.79283::m.79283	ENSCGOP00000035844.1	ENSCGOG00000016582	ENSGACG00000019087	slc5a8	4	1
TRINITY_DN44891_c0_g1::TRINITY_DN44891_c0_g1_i1::g.59425::m.59425	ENSLCRP00005065130.1	ENSLCRG00005023757	ENSGACG00000019086	lyrm5a	4	0.988372
TRINITY_DN50392_c1_g1::TRINITY_DN50392_c1_g1_i1::g.99366::m.99366	ENSLBEP00000037737.1	ENSLBEG00000028167	ENSGACG00000019085	f13a1b	4	0.998654
TRINITY_DN50081_c0_g1::TRINITY_DN50081_c0_g1_i10::g.95084::m.95084	ENSGACP00000025233.1	ENSGACG00000019082	ENSGACG00000019082	LRMP	4	1
TRINITY_DN36131_c0_g1::TRINITY_DN36131_c0_g1_i2::g.33188::m.33188	ENSGACP00000025230.1	ENSGACG00000019080	ENSGACG00000019080		1	0.650485
TRINITY_DN37130_c2_g1::TRINITY_DN37130_c2_g1_i1::g.85738::m.85738	ENSGACP00000025228.1	ENSGACG00000019079	ENSGACG00000019079		1	1
TRINITY_DN44424_c0_g1::TRINITY_DN44424_c0_g1_i1::g.57420::m.57420	ENSGACP00000025229.1	ENSGACG00000019078	ENSGACG00000019078	cxcl19	4	0.980952
TRINITY_DN36673_c0_g1::TRINITY_DN36673_c0_g1_i1::g.34337::m.34337	ENSLCRP00005009008.1	ENSLCRG00005004255	ENSGACG00000019076	trmt10b	3	1
TRINITY_DN49382_c1_g2::TRINITY_DN49382_c1_g2_i10::g.87383::m.87383	ENSGACP00000025225.1	ENSGACG00000019075	ENSGACG00000019075	sox5	4	0.996965
TRINITY_DN48750_c2_g1::TRINITY_DN48750_c2_g1_i1::g.82437::m.82437	ENSCGOP00000036215.1	ENSCGOG00000016737	ENSGACG00000019074		3	1
TRINITY_DN33765_c0_g1::TRINITY_DN33765_c0_g1_i1::g.29139::m.29139	ENSLBEP00000037630.1	ENSLBEG00000028076	ENSGACG00000019072	intu	4	0.592473
TRINITY_DN49486_c5_g2::TRINITY_DN49486_c5_g2_i1::g.88794::m.88794	ENSLBEP00000000413.1	ENSLBEG00000000353	ENSGACG00000019071	etnk1	4	0.99723
TRINITY_DN37204_c0_g1::TRINITY_DN37204_c0_g1_i1::g.35502::m.35502	ENSGACP00000025220.1	ENSGACG00000019069	ENSGACG00000019069	ino80b	4	1
TRINITY_DN43334_c0_g1::TRINITY_DN43334_c0_g1_i1::g.53100::m.53100	ENSLCRP00005065064.1	ENSLCRG00005023740	ENSGACG00000019068	pyroxd1	4	1
TRINITY_DN103176_c0_g1::TRINITY_DN103176_c0_g1_i1::g.130301::m.130301	ENSGACP00000025214.1	ENSGACG00000019067	ENSGACG00000019067		4	1
TRINITY_DN32102_c0_g1::TRINITY_DN32102_c0_g1_i1::g.48694::m.48694	ENSCGOP00000039219.1	ENSCGOG00000017919	ENSGACG00000019066	slco1d1	3	0.986975
TRINITY_DN50378_c0_g1::TRINITY_DN50378_c0_g1_i1::g.99179::m.99179	ENSGACP00000025218.1	ENSGACG00000019065	ENSGACG00000019065	afmid	4	0.996587
TRINITY_DN8571_c0_g1::TRINITY_DN8571_c0_g1_i1::g.5405::m.5405	ENSLBEP00000031632.1	ENSLBEG00000023874	ENSGACG00000019062	tk1	4	1
TRINITY_DN49076_c0_g1::TRINITY_DN49076_c0_g1_i2::g.85019::m.85019	ENSCGOP00000030041.1	ENSCGOG00000013874	ENSGACG00000019058	aadat	4	1
TRINITY_DN41791_c0_g1::TRINITY_DN41791_c0_g1_i1::g.47718::m.47718	ENSGACP00000025199.1	ENSGACG00000019057	ENSGACG00000019057	mfap3l	4	1
TRINITY_DN45337_c0_g3::TRINITY_DN45337_c0_g3_i2::g.61359::m.61359	ENSLCRP00005006373.1	ENSLCRG00005003218	ENSGACG00000019054	tmc8	3	0.97155
TRINITY_DN50646_c3_g3::TRINITY_DN50646_c3_g3_i10::g.103364::m.103364	ENSLBEP00000037551.1	ENSLBEG00000028024	ENSGACG00000019049	clcn3	4	1
TRINITY_DN50299_c0_g2::TRINITY_DN50299_c0_g2_i1::g.98049::m.98049	ENSGACP00000025185.1	ENSGACG00000019048	ENSGACG00000019048	TMC6	4	1
TRINITY_DN41691_c0_g1::TRINITY_DN41691_c0_g1_i1::g.47417::m.47417	ENSLBEP00000037530.1	ENSLBEG00000028013	ENSGACG00000019044	nit1	4	1
TRINITY_DN42751_c0_g1::TRINITY_DN42751_c0_g1_i1::g.51144::m.51144	ENSLCRP00005004692.1	ENSLCRG00005002396	ENSGACG00000019043		4	1
TRINITY_DN80060_c0_g1::TRINITY_DN80060_c0_g1_i1::g.122744::m.122744	ENSLBEP00000037519.1	ENSLBEG00000028004	ENSGACG00000019042	pfdn2	4	1
TRINITY_DN30827_c0_g1::TRINITY_DN30827_c0_g1_i1::g.24372::m.24372	ENSGACP00000025168.2	ENSGACG00000019041	ENSGACG00000019041	MAFG	3	1
TRINITY_DN42391_c1_g1::TRINITY_DN42391_c1_g1_i1::g.49535::m.49535	ENSGACP00000025167.1	ENSGACG00000019040	ENSGACG00000019040	b4gat1	4	1
TRINITY_DN86013_c0_g1::TRINITY_DN86013_c0_g1_i1::g.103553::m.103553	ENSCGOP00000039680.1	ENSCGOG00000017956	ENSGACG00000019037	spg4	3	0.832298
TRINITY_DN68488_c0_g1::TRINITY_DN68488_c0_g1_i1::g.118695::m.118695	ENSGACP00000025162.1	ENSGACG00000019036	ENSGACG00000019036	SLC2A13(1ofmany)	4	0.503925
TRINITY_DN40282_c1_g1::TRINITY_DN40282_c1_g1_i1::g.43174::m.43174	ENSGACP00000025164.1	ENSGACG00000019035	ENSGACG00000019035	sirt7	4	0.970588
TRINITY_DN44455_c0_g2::TRINITY_DN44455_c0_g2_i1::g.57379::m.57379	ENSLCRP00005065009.1	ENSLCRG00005023726	ENSGACG00000019034	abcd2	4	1
TRINITY_DN101813_c0_g1::TRINITY_DN101813_c0_g1_i1::g.129781::m.129781	ENSLCRP00005064992.1	ENSLCRG00005023643	ENSGACG00000019033	KIF21A(1ofmany)	4	1
TRINITY_DN41528_c1_g1::TRINITY_DN41528_c1_g1_i1::g.46950::m.46950	ENSCGOP00000004335.1	ENSCGOG00000002036	ENSGACG00000019032	pcyt2	4	1
TRINITY_DN31917_c0_g1::TRINITY_DN31917_c0_g1_i2::g.26155::m.26155	ENSLCRP00005036450.1	ENSLCRG00005014185	ENSGACG00000019031	zgc:101810	4	0.997481
TRINITY_DN45860_c0_g1::TRINITY_DN45860_c0_g1_i1::g.63688::m.63688	ENSLCRP00005036477.1	ENSLCRG00005014215	ENSGACG00000019029	ccs	4	1
TRINITY_DN28580_c0_g1::TRINITY_DN28580_c0_g1_i1::g.21582::m.21582	ENSGACP00000025151.1	ENSGACG00000019028	ENSGACG00000019028		3	1
TRINITY_DN40240_c0_g1::TRINITY_DN40240_c0_g1_i1::g.43060::m.43060	ENSCGOP00000044723.1	ENSCGOG00000020049	ENSGACG00000019027	CPNE8	4	1
TRINITY_DN40138_c0_g1::TRINITY_DN40138_c0_g1_i1::g.42773::m.42773	ENSGACP00000025149.2	ENSGACG00000019026	ENSGACG00000019026	alg10	4	1
TRINITY_DN12840_c0_g1::TRINITY_DN12840_c0_g1_i1::g.7688::m.7688	ENSLBEP00000024580.1	ENSLBEG00000018806	ENSGACG00000019025	si:ch73-263o4.3	2	1
TRINITY_DN47052_c0_g1::TRINITY_DN47052_c0_g1_i1::g.70444::m.70444	ENSCGOP00000045004.1	ENSCGOG00000020072	ENSGACG00000019024	trmu	4	1
TRINITY_DN105739_c0_g1::TRINITY_DN105739_c0_g1_i1::g.131074::m.131074	ENSGACP00000025148.1	ENSGACG00000019023	ENSGACG00000019023	actn3b	4	0.884211
TRINITY_DN17700_c0_g1::TRINITY_DN17700_c0_g1_i1::g.10136::m.10136	ENSLBEP00000037287.1	ENSLBEG00000027828	ENSGACG00000019021		3	0.875817
TRINITY_DN50011_c0_g1::TRINITY_DN50011_c0_g1_i1::g.94316::m.94316	ENSLBEP00000024804.1	ENSLBEG00000018859	ENSGACG00000019020	celsr1a	4	1
TRINITY_DN50708_c4_g1::TRINITY_DN50708_c4_g1_i1::g.104363::m.104363	ENSGACP00000025142.1	ENSGACG00000019019	ENSGACG00000019019	pacs1a	3	1
TRINITY_DN39214_c0_g1::TRINITY_DN39214_c0_g1_i1::g.40319::m.40319	ENSLBEP00000024887.1	ENSLBEG00000018980	ENSGACG00000019018	gramd4a	4	1
TRINITY_DN93731_c0_g1::TRINITY_DN93731_c0_g1_i1::g.127244::m.127244	ENSLCRP00005063957.1	ENSLCRG00005023421	ENSGACG00000019016	cerk	3	1
TRINITY_DN102729_c0_g1::TRINITY_DN102729_c0_g1_i1::g.130149::m.130149	ENSLBEP00000024944.1	ENSLBEG00000019030	ENSGACG00000019014	tbc1d22a	4	1
TRINITY_DN7764_c0_g1::TRINITY_DN7764_c0_g1_i1::g.4831::m.4831	ENSLBEP00000012787.1	ENSLBEG00000009804	ENSGACG00000019013	npb	4	1
TRINITY_DN58437_c0_g1::TRINITY_DN58437_c0_g1_i1::g.115461::m.115461	ENSCGOP00000041837.1	ENSCGOG00000018731	ENSGACG00000019012	sf3b2	4	1
TRINITY_DN38631_c1_g1::TRINITY_DN38631_c1_g1_i1::g.38803::m.38803	ENSLBEP00000012849.1	ENSLBEG00000009864	ENSGACG00000019010	sgsh	4	1
TRINITY_DN47499_c1_g1::TRINITY_DN47499_c1_g1_i1::g.73369::m.73369	ENSLBEP00000038795.1	ENSLBEG00000028973	ENSGACG00000019009	brd1a	4	0.89298
TRINITY_DN47478_c0_g1::TRINITY_DN47478_c0_g1_i1::g.73276::m.73276	ENSLBEP00000038188.1	ENSLBEG00000028461	ENSGACG00000019008	zbed4	4	1
TRINITY_DN43173_c0_g1::TRINITY_DN43173_c0_g1_i1::g.52444::m.52444	ENSLBEP00000038185.1	ENSLBEG00000028455	ENSGACG00000019007	alg12	4	1
TRINITY_DN47583_c0_g2::TRINITY_DN47583_c0_g2_i1::g.73884::m.73884	ENSGACP00000025127.1	ENSGACG00000019006	ENSGACG00000019006	slc26a11	4	0.994565
TRINITY_DN35145_c0_g1::TRINITY_DN35145_c0_g1_i1::g.31300::m.31300	ENSLBEP00000038177.1	ENSLBEG00000028453	ENSGACG00000019005	creld2	4	0.983221
TRINITY_DN40865_c1_g1::TRINITY_DN40865_c1_g1_i1::g.45001::m.45001	ENSLCRP00005063370.1	ENSLCRG00005023242	ENSGACG00000019001	pim3	4	0.996997
TRINITY_DN43841_c0_g2::TRINITY_DN43841_c0_g2_i1::g.54959::m.54959	ENSCGOP00000003137.1	ENSCGOG00000001637	ENSGACG00000018999		4	0.560123
TRINITY_DN34926_c0_g1::TRINITY_DN34926_c0_g1_i1::g.30979::m.30979	ENSLCRP00005063365.1	ENSLCRG00005023239	ENSGACG00000018998	IL17REL	3	0.650995
TRINITY_DN11869_c0_g1::TRINITY_DN11869_c0_g1_i1::g.7100::m.7100	ENSGACP00000025113.1	ENSGACG00000018997	ENSGACG00000018997		4	0.865497
TRINITY_DN36088_c0_g1::TRINITY_DN36088_c0_g1_i1::g.33091::m.33091	ENSGACP00000025112.1	ENSGACG00000018996	ENSGACG00000018996	USP15	4	1
TRINITY_DN46467_c0_g1::TRINITY_DN46467_c0_g1_i1::g.67258::m.67258	ENSGACP00000025114.1	ENSGACG00000018995	ENSGACG00000018995	mri1	4	1
TRINITY_DN49492_c0_g1::TRINITY_DN49492_c0_g1_i1::g.88672::m.88672	ENSLBEP00000037092.1	ENSLBEG00000027694	ENSGACG00000018991	zgc:55262	4	0.998586
TRINITY_DN19822_c0_g1::TRINITY_DN19822_c0_g1_i1::g.11702::m.11702	ENSCGOP00000002968.1	ENSCGOG00000001537	ENSGACG00000018990		4	0.679715
TRINITY_DN35200_c0_g1::TRINITY_DN35200_c0_g1_i1::g.31365::m.31365	ENSGACP00000025101.1	ENSGACG00000018989	ENSGACG00000018989		1	0.913934
TRINITY_DN10003_c0_g1::TRINITY_DN10003_c0_g1_i1::g.5990::m.5990	ENSLBEP00000037040.1	ENSLBEG00000027667	ENSGACG00000018988	pnp5a	4	0.989796
TRINITY_DN44663_c0_g2::TRINITY_DN44663_c0_g2_i1::g.58246::m.58246	ENSGACP00000025100.1	ENSGACG00000018987	ENSGACG00000018987	rfx1b	4	0.853821
TRINITY_DN50951_c1_g1::TRINITY_DN50951_c1_g1_i1::g.109098::m.109098	ENSLBEP00000037021.1	ENSLBEG00000027655	ENSGACG00000018986	KCNJ10	4	0.845455
TRINITY_DN31286_c0_g1::TRINITY_DN31286_c0_g1_i1::g.44783::m.44783	ENSLCRP00005062915.1	ENSLCRG00005023081	ENSGACG00000018983		4	1
TRINITY_DN49419_c1_g1::TRINITY_DN49419_c1_g1_i1::g.87958::m.87958	ENSGACP00000025094.1	ENSGACG00000018982	ENSGACG00000018982	vangl2	4	1
TRINITY_DN50507_c3_g1::TRINITY_DN50507_c3_g1_i1::g.101480::m.101480	ENSGACP00000025092.2	ENSGACG00000018981	ENSGACG00000018981	kdm5a	4	1
TRINITY_DN51106_c10_g1::TRINITY_DN51106_c10_g1_i1::g.112011::m.112011	ENSLBEP00000020318.1	ENSLBEG00000015521	ENSGACG00000018980	arhgef11	4	1
TRINITY_DN2484_c0_g2::TRINITY_DN2484_c0_g2_i1::g.1644::m.1644	ENSCGOP00000044753.1	ENSCGOG00000020071	ENSGACG00000018979		4	1
TRINITY_DN24164_c0_g1::TRINITY_DN24164_c0_g1_i1::g.16367::m.16367	ENSLCRP00005062192.1	ENSLCRG00005022801	ENSGACG00000018969	AKR1D1	4	0.996988
TRINITY_DN42617_c0_g2::TRINITY_DN42617_c0_g2_i2::g.50593::m.50593	ENSLBEP00000006910.1	ENSLBEG00000005301	ENSGACG00000018968	TNPO2(1ofmany)	4	1
TRINITY_DN46313_c0_g1::TRINITY_DN46313_c0_g1_i1::g.66199::m.66199	ENSLCRP00005061964.1	ENSLCRG00005022796	ENSGACG00000018967		4	1
TRINITY_DN71533_c0_g1::TRINITY_DN71533_c0_g1_i1::g.120080::m.120080	ENSLCRP00005002141.1	ENSLCRG00005001084	ENSGACG00000018963	ltb4r2a	3	0.538674
TRINITY_DN22184_c0_g1::TRINITY_DN22184_c0_g1_i1::g.14076::m.14076	ENSGACP00000025070.1	ENSGACG00000018962	ENSGACG00000018962	ltb4r(1ofmany)	4	0.963696
TRINITY_DN20120_c0_g1::TRINITY_DN20120_c0_g1_i1::g.11942::m.11942	ENSGACP00000025073.1	ENSGACG00000018961	ENSGACG00000018961	nthl1	3	0.808874
TRINITY_DN42750_c0_g1::TRINITY_DN42750_c0_g1_i1::g.50943::m.50943	ENSLBEP00000038103.1	ENSLBEG00000028401	ENSGACG00000018960	atxn10	4	0.997967
TRINITY_DN43001_c0_g1::TRINITY_DN43001_c0_g1_i2::g.51970::m.51970	ENSGACP00000025066.1	ENSGACG00000018958	ENSGACG00000018958	pparaa	4	1
TRINITY_DN41774_c0_g1::TRINITY_DN41774_c0_g1_i1::g.47656::m.47656	ENSCGOP00000054794.1	ENSCGOG00000023955	ENSGACG00000018957	CDPF1	3	0.965517
TRINITY_DN11220_c0_g1::TRINITY_DN11220_c0_g1_i1::g.6738::m.6738	ENSLCRP00005061354.1	ENSLCRG00005022522	ENSGACG00000018956		3	0.87907
TRINITY_DN29358_c0_g1::TRINITY_DN29358_c0_g1_i1::g.37773::m.37773	ENSLBEP00000020603.1	ENSLBEG00000015849	ENSGACG00000018954	ltb4r(1ofmany)	3	0.96114
TRINITY_DN47751_c0_g1::TRINITY_DN47751_c0_g1_i1::g.75047::m.75047	ENSGACP00000025061.1	ENSGACG00000018953	ENSGACG00000018953		4	1
TRINITY_DN35953_c0_g1::TRINITY_DN35953_c0_g1_i1::g.72904::m.72904	ENSCGOP00000001822.1	ENSCGOG00000000669	ENSGACG00000018952	tsc2	4	1
TRINITY_DN36653_c0_g1::TRINITY_DN36653_c0_g1_i1::g.34230::m.34230	ENSCGOP00000054822.1	ENSCGOG00000023968	ENSGACG00000018950	prdm4	4	0.991982
TRINITY_DN42417_c0_g1::TRINITY_DN42417_c0_g1_i1::g.49850::m.49850	ENSLBEP00000038054.1	ENSLBEG00000028364	ENSGACG00000018945	tmem209	4	0.998211
TRINITY_DN41952_c0_g2::TRINITY_DN41952_c0_g2_i1::g.48244::m.48244	ENSGACP00000025044.1	ENSGACG00000018942	ENSGACG00000018942	ahcyl2	4	1
TRINITY_DN45410_c0_g1::TRINITY_DN45410_c0_g1_i1::g.61637::m.61637	ENSLBEP00000038026.1	ENSLBEG00000028350	ENSGACG00000018938	strip2	4	0.852399
TRINITY_DN43671_c0_g1::TRINITY_DN43671_c0_g1_i1::g.54303::m.54303	ENSGACP00000025036.1	ENSGACG00000018937	ENSGACG00000018937		4	0.992481
TRINITY_DN31391_c1_g1::TRINITY_DN31391_c1_g1_i1::g.25154::m.25154	ENSLBEP00000014695.1	ENSLBEG00000011448	ENSGACG00000018936	exosc1	4	0.994872
TRINITY_DN48694_c3_g1::TRINITY_DN48694_c3_g1_i1::g.81625::m.81625	ENSCGOP00000055972.1	ENSCGOG00000024355	ENSGACG00000018935	dhx57	4	1
TRINITY_DN80354_c0_g1::TRINITY_DN80354_c0_g1_i1::g.122864::m.122864	ENSLCRP00005026378.1	ENSLCRG00005010539	ENSGACG00000018934	klhl33	1	0.839252
TRINITY_DN47783_c0_g1::TRINITY_DN47783_c0_g1_i2::g.75506::m.75506	ENSCGOP00000051757.1	ENSCGOG00000022861	ENSGACG00000018932		3	1
TRINITY_DN37948_c1_g1::TRINITY_DN37948_c1_g1_i1::g.37116::m.37116	ENSCGOP00000051768.1	ENSCGOG00000022866	ENSGACG00000018931	ndrg2	4	1
TRINITY_DN49264_c0_g1::TRINITY_DN49264_c0_g1_i2::g.86151::m.86151	ENSCGOP00000056036.1	ENSCGOG00000024369	ENSGACG00000018930		4	0.998571
TRINITY_DN44940_c0_g1::TRINITY_DN44940_c0_g1_i1::g.59824::m.59824	ENSLBEP00000037986.1	ENSLBEG00000028328	ENSGACG00000018929		3	0.996139
TRINITY_DN41502_c0_g1::TRINITY_DN41502_c0_g1_i1::g.46862::m.46862	ENSLCRP00005000410.1	ENSLCRG00005000264	ENSGACG00000018928	pgam1b	4	0.996078
TRINITY_DN44010_c0_g1::TRINITY_DN44010_c0_g1_i1::g.55737::m.55737	ENSGACP00000025021.1	ENSGACG00000018925	ENSGACG00000018925	pi4k2a	4	1
TRINITY_DN46217_c0_g1::TRINITY_DN46217_c0_g1_i1::g.65622::m.65622	ENSGACP00000025022.1	ENSGACG00000018924	ENSGACG00000018924		1	0.953216
TRINITY_DN47957_c0_g2::TRINITY_DN47957_c0_g2_i1::g.76188::m.76188	ENSLCRP00005057191.1	ENSLCRG00005021242	ENSGACG00000018923	dock4b	4	1
TRINITY_DN39790_c0_g1::TRINITY_DN39790_c0_g1_i1::g.41811::m.41811	ENSGACP00000025018.1	ENSGACG00000018920	ENSGACG00000018920	zfyve27	4	1
TRINITY_DN15507_c0_g1::TRINITY_DN15507_c0_g1_i1::g.9029::m.9029	ENSLBEP00000016411.1	ENSLBEG00000012675	ENSGACG00000018919	ifrd1	4	0.997669
TRINITY_DN48448_c0_g1::TRINITY_DN48448_c0_g1_i1::g.79776::m.79776	ENSGACP00000025009.1	ENSGACG00000018918	ENSGACG00000018918	tmem168a	4	0.998527
TRINITY_DN2098_c0_g1::TRINITY_DN2098_c0_g1_i1::g.1369::m.1369	ENSLBEP00000030252.1	ENSLBEG00000022866	ENSGACG00000018917	gpr85	3	0.970899
TRINITY_DN52529_c0_g1::TRINITY_DN52529_c0_g1_i1::g.113745::m.113745	ENSCGOP00000024512.1	ENSCGOG00000011641	ENSGACG00000018916	arhgef40	3	0.562718
TRINITY_DN4476_c0_g1::TRINITY_DN4476_c0_g1_i1::g.2893::m.2893	ENSLBEP00000015027.1	ENSLBEG00000011714	ENSGACG00000018915	golga7ba	4	0.993711
TRINITY_DN47639_c1_g2::TRINITY_DN47639_c1_g2_i1::g.74008::m.74008	ENSGACP00000025006.1	ENSGACG00000018914	ENSGACG00000018914		1	0.535433
TRINITY_DN42454_c0_g1::TRINITY_DN42454_c0_g1_i1::g.94714::m.94714	ENSLBEP00000003414.1	ENSLBEG00000002641	ENSGACG00000018913		3	0.837838
TRINITY_DN107190_c0_g1::TRINITY_DN107190_c0_g1_i1::g.131386::m.131386	ENSLBEP00000030754.1	ENSLBEG00000022958	ENSGACG00000018911	foxp2	4	1
TRINITY_DN30237_c0_g2::TRINITY_DN30237_c0_g2_i1::g.23267::m.23267	ENSCGOP00000005767.1	ENSCGOG00000003059	ENSGACG00000018910	tfec	4	0.759305
TRINITY_DN21169_c0_g1::TRINITY_DN21169_c0_g1_i1::g.12862::m.12862	ENSLCRP00005027407.1	ENSLCRG00005010910	ENSGACG00000018909	btr12	4	1
TRINITY_DN29083_c0_g1::TRINITY_DN29083_c0_g1_i1::g.22084::m.22084	ENSCGOP00000024544.1	ENSCGOG00000011660	ENSGACG00000018908	si:dkey-46i9.6	4	0.619318
TRINITY_DN35476_c0_g1::TRINITY_DN35476_c0_g1_i1::g.31863::m.31863	ENSLBEP00000016714.1	ENSLBEG00000012877	ENSGACG00000018906	crtac1a	4	0.998175
TRINITY_DN39037_c0_g1::TRINITY_DN39037_c0_g1_i1::g.39833::m.39833	ENSCGOP00000025587.1	ENSCGOG00000012082	ENSGACG00000018904	pea15	4	0.994118
TRINITY_DN51021_c1_g1::TRINITY_DN51021_c1_g1_i1::g.110588::m.110588	ENSLBEP00000002803.1	ENSLBEG00000002181	ENSGACG00000018902	mrpl48	3	1
TRINITY_DN58667_c0_g1::TRINITY_DN58667_c0_g1_i1::g.115618::m.115618	ENSLBEP00000001114.1	ENSLBEG00000000870	ENSGACG00000018901	tekt4	4	0.997753
TRINITY_DN38971_c0_g2::TRINITY_DN38971_c0_g2_i1::g.39632::m.39632	ENSLBEP00000001063.1	ENSLBEG00000000782	ENSGACG00000018898	metrnlb	4	1
TRINITY_DN47955_c2_g1::TRINITY_DN47955_c2_g1_i1::g.76711::m.76711	ENSGACP00000024986.1	ENSGACG00000018897	ENSGACG00000018897	supt16h	4	1
TRINITY_DN47687_c1_g2::TRINITY_DN47687_c1_g2_i4::g.74822::m.74822	ENSCGOP00000027050.1	ENSCGOG00000012714	ENSGACG00000018896	tox4b	4	1
TRINITY_DN41227_c0_g1::TRINITY_DN41227_c0_g1_i1::g.46033::m.46033	ENSCGOP00000000259.1	ENSCGOG00000000252	ENSGACG00000018895	b3gntl1	4	1
TRINITY_DN30854_c0_g1::TRINITY_DN30854_c0_g1_i1::g.24410::m.24410	ENSLBEP00000006116.1	ENSLBEG00000004688	ENSGACG00000018894	akr1b1.2	4	0.996845
TRINITY_DN28039_c0_g1::TRINITY_DN28039_c0_g1_i1::g.20970::m.20970	ENSGACP00000024980.2	ENSGACG00000018893	ENSGACG00000018893	SLC12A6	4	0.910839
TRINITY_DN59545_c0_g1::TRINITY_DN59545_c0_g1_i1::g.116056::m.116056	ENSLBEP00000000816.1	ENSLBEG00000000623	ENSGACG00000018890	epn3b	4	0.666075
TRINITY_DN45050_c1_g1::TRINITY_DN45050_c1_g1_i1::g.60142::m.60142	ENSGACP00000024973.1	ENSGACG00000018888	ENSGACG00000018888	dnajb9b	4	1
TRINITY_DN90830_c0_g1::TRINITY_DN90830_c0_g1_i1::g.126256::m.126256	ENSLCRP00005056735.1	ENSLCRG00005021105	ENSGACG00000018887		4	0.972477
TRINITY_DN43277_c0_g1::TRINITY_DN43277_c0_g1_i1::g.52865::m.52865	ENSLCRP00005001680.1	ENSLCRG00005000838	ENSGACG00000018883	lpcat4	4	0.958824
TRINITY_DN48965_c0_g1::TRINITY_DN48965_c0_g1_i2::g.84067::m.84067	ENSCGOP00000007569.1	ENSCGOG00000003845	ENSGACG00000018882	pnpla8	4	1
TRINITY_DN21762_c0_g3::TRINITY_DN21762_c0_g3_i1::g.13611::m.13611	ENSGACP00000024963.1	ENSGACG00000018881	ENSGACG00000018881	si:dkey-27j5.5	4	1
TRINITY_DN41969_c2_g1::TRINITY_DN41969_c2_g1_i1::g.48400::m.48400	ENSGACP00000024961.1	ENSGACG00000018880	ENSGACG00000018880		4	0.781377
TRINITY_DN897_c0_g1::TRINITY_DN897_c0_g1_i1::g.595::m.595	ENSCGOP00000035479.1	ENSCGOG00000016426	ENSGACG00000018876	emc4	4	1
TRINITY_DN88856_c0_g1::TRINITY_DN88856_c0_g1_i1::g.125221::m.125221	ENSGACP00000024955.1	ENSGACG00000018873	ENSGACG00000018873		4	0.995516
TRINITY_DN49873_c0_g1::TRINITY_DN49873_c0_g1_i1::g.93004::m.93004	ENSLCRP00005001605.1	ENSLCRG00005000793	ENSGACG00000018872		4	0.631222
TRINITY_DN51045_c1_g1::TRINITY_DN51045_c1_g1_i1::g.110132::m.110132	ENSLBEP00000000539.1	ENSLBEG00000000385	ENSGACG00000018871	slc25a10	3	0.996516
TRINITY_DN43624_c0_g1::TRINITY_DN43624_c0_g1_i1::g.54167::m.54167	ENSLCRP00005001531.1	ENSLCRG00005000726	ENSGACG00000018870		4	0.983687
TRINITY_DN43636_c0_g1::TRINITY_DN43636_c0_g1_i1::g.54244::m.54244	ENSLCRP00005036797.1	ENSLCRG00005013172	ENSGACG00000018865	cntn1b	4	1
TRINITY_DN18478_c0_g1::TRINITY_DN18478_c0_g1_i1::g.15355::m.15355	ENSCGOP00000013762.1	ENSCGOG00000006715	ENSGACG00000018864	pdzrn4	4	0.549575
TRINITY_DN10186_c0_g1::TRINITY_DN10186_c0_g1_i1::g.6037::m.6037	ENSLBEP00000032386.1	ENSLBEG00000024426	ENSGACG00000018863		3	0.997753
TRINITY_DN46281_c0_g1::TRINITY_DN46281_c0_g1_i1::g.65950::m.65950	ENSLBEP00000005625.1	ENSLBEG00000004327	ENSGACG00000018862	gxylt1b	4	1
TRINITY_DN46404_c2_g1::TRINITY_DN46404_c2_g1_i1::g.66926::m.66926	ENSLBEP00000005589.1	ENSLBEG00000004295	ENSGACG00000018861	YAF2(1ofmany)	3	1
TRINITY_DN21296_c0_g2::TRINITY_DN21296_c0_g2_i1::g.13078::m.13078	ENSLCRP00005033402.1	ENSLCRG00005013139	ENSGACG00000018860	zcrb1	4	1
TRINITY_DN41997_c0_g1::TRINITY_DN41997_c0_g1_i1::g.48501::m.48501	ENSLCRP00005000901.1	ENSLCRG00005000482	ENSGACG00000018858		3	1
TRINITY_DN46084_c0_g2::TRINITY_DN46084_c0_g2_i1::g.64918::m.64918	ENSLCRP00005033394.1	ENSLCRG00005013136	ENSGACG00000018856		3	0.997585
TRINITY_DN13594_c0_g1::TRINITY_DN13594_c0_g1_i1::g.8052::m.8052	ENSLCRP00005021431.1	ENSLCRG00005008691	ENSGACG00000018855	si:dkeyp-74b6.2	4	0.64
TRINITY_DN40019_c0_g1::TRINITY_DN40019_c0_g1_i1::g.42413::m.42413	ENSGACP00000024930.1	ENSGACG00000018854	ENSGACG00000018854	prickle1b	3	0.994524
TRINITY_DN40393_c0_g1::TRINITY_DN40393_c0_g1_i1::g.43467::m.43467	ENSLBEP00000000998.1	ENSLBEG00000000724	ENSGACG00000018853	pus7l	4	1
TRINITY_DN24786_c0_g1::TRINITY_DN24786_c0_g1_i1::g.26119::m.26119	ENSLCRP00005033369.1	ENSLCRG00005013122	ENSGACG00000018847		4	0.764444
TRINITY_DN42793_c0_g2::TRINITY_DN42793_c0_g2_i1::g.51275::m.51275	ENSGACP00000024918.1	ENSGACG00000018846	ENSGACG00000018846	lrrc17	4	1
TRINITY_DN38032_c0_g1::TRINITY_DN38032_c0_g1_i1::g.37430::m.37430	ENSLBEP00000001143.1	ENSLBEG00000000892	ENSGACG00000018844	fgl2a	4	1
TRINITY_DN50615_c0_g1::TRINITY_DN50615_c0_g1_i1::g.102598::m.102598	ENSCGOP00000013968.1	ENSCGOG00000006839	ENSGACG00000018843	ccdc146	3	0.975062
TRINITY_DN50615_c1_g3::TRINITY_DN50615_c1_g3_i1::g.102600::m.102600	ENSLBEP00000001218.1	ENSLBEG00000000973	ENSGACG00000018841	gsap	4	1
TRINITY_DN40963_c0_g1::TRINITY_DN40963_c0_g1_i1::g.45157::m.45157	ENSLCRP00005057365.1	ENSLCRG00005021310	ENSGACG00000018839	asf1ba(1ofmany)	4	0.995
TRINITY_DN40905_c1_g1::TRINITY_DN40905_c1_g1_i1::g.45161::m.45161	ENSLBEP00000001317.1	ENSLBEG00000001018	ENSGACG00000018838	si:dkey-145c18.3	4	1
TRINITY_DN47359_c0_g1::TRINITY_DN47359_c0_g1_i1::g.72240::m.72240	ENSCGOP00000016281.1	ENSCGOG00000007826	ENSGACG00000018836	sypl1	4	1
TRINITY_DN49303_c0_g2::TRINITY_DN49303_c0_g2_i1::g.86817::m.86817	ENSLCRP00005061452.1	ENSLCRG00005022660	ENSGACG00000018833	ZNF800	4	0.516168
TRINITY_DN68546_c0_g1::TRINITY_DN68546_c0_g1_i1::g.118749::m.118749	ENSGACP00000024897.1	ENSGACG00000018831	ENSGACG00000018831	ndufb7	4	1
TRINITY_DN78847_c0_g1::TRINITY_DN78847_c0_g1_i1::g.122012::m.122012	ENSGACP00000024901.1	ENSGACG00000018830	ENSGACG00000018830		4	0.834559
TRINITY_DN4475_c1_g1::TRINITY_DN4475_c1_g1_i1::g.2750::m.2750	ENSGACP00000024898.1	ENSGACG00000018829	ENSGACG00000018829	grm8a	4	1
TRINITY_DN17573_c0_g1::TRINITY_DN17573_c0_g1_i1::g.10069::m.10069	ENSLCRP00005060409.1	ENSLCRG00005022333	ENSGACG00000018827	gpr37b	4	0.971014
TRINITY_DN59188_c0_g1::TRINITY_DN59188_c0_g1_i1::g.115893::m.115893	ENSLCRP00005060406.1	ENSLCRG00005022330	ENSGACG00000018824		4	0.883978
TRINITY_DN42739_c1_g1::TRINITY_DN42739_c1_g1_i1::g.50945::m.50945	ENSLBEP00000002149.1	ENSLBEG00000001682	ENSGACG00000018821	waslb	2	0.629482
TRINITY_DN49118_c0_g2::TRINITY_DN49118_c0_g2_i1::g.85396::m.85396	ENSGACP00000024878.1	ENSGACG00000018818	ENSGACG00000018818		1	0.738397
TRINITY_DN42664_c0_g1::TRINITY_DN42664_c0_g1_i1::g.50813::m.50813	ENSGACP00000024877.1	ENSGACG00000018817	ENSGACG00000018817		3	1
TRINITY_DN49118_c0_g1::TRINITY_DN49118_c0_g1_i1::g.85393::m.85393	ENSGACP00000024875.1	ENSGACG00000018816	ENSGACG00000018816		1	0.583056
TRINITY_DN46980_c0_g1::TRINITY_DN46980_c0_g1_i1::g.70198::m.70198	ENSCGOP00000019954.1	ENSCGOG00000009144	ENSGACG00000018815	ints13	4	0.998592
TRINITY_DN41955_c0_g1::TRINITY_DN41955_c0_g1_i1::g.48337::m.48337	ENSLCRP00005060269.1	ENSLCRG00005021899	ENSGACG00000018814	ano6	4	1
TRINITY_DN79237_c0_g1::TRINITY_DN79237_c0_g1_i1::g.122271::m.122271	ENSLBEP00000038397.1	ENSLBEG00000028616	ENSGACG00000018812	pwp1	4	1
TRINITY_DN15976_c0_g1::TRINITY_DN15976_c0_g1_i1::g.9310::m.9310	ENSGACP00000024868.1	ENSGACG00000018811	ENSGACG00000018811	mrpl42	4	1
TRINITY_DN27639_c0_g1::TRINITY_DN27639_c0_g1_i1::g.33010::m.33010	ENSGACP00000024895.1	ENSGACG00000018810	ENSGACG00000018810	tecrb	4	0.997143
TRINITY_DN5718_c0_g1::TRINITY_DN5718_c0_g1_i1::g.3430::m.3430	ENSLBEP00000026197.1	ENSLBEG00000019944	ENSGACG00000018809	cyp26b1	4	0.939571
TRINITY_DN31091_c0_g1::TRINITY_DN31091_c0_g1_i1::g.24774::m.24774	ENSGACP00000024865.1	ENSGACG00000018808	ENSGACG00000018808	exoc6b	4	1
TRINITY_DN48617_c0_g1::TRINITY_DN48617_c0_g1_i1::g.81390::m.81390	ENSLBEP00000038402.1	ENSLBEG00000028620	ENSGACG00000018806	nudt4b	4	0.994652
TRINITY_DN48600_c0_g2::TRINITY_DN48600_c0_g2_i1::g.81304::m.81304	ENSLBEP00000020658.1	ENSLBEG00000015791	ENSGACG00000018805	tkfc	4	0.934281
TRINITY_DN42920_c0_g2::TRINITY_DN42920_c0_g2_i1::g.51717::m.51717	ENSGACP00000024861.1	ENSGACG00000018804	ENSGACG00000018804	pkp2	1	0.993902
TRINITY_DN11298_c0_g1::TRINITY_DN11298_c0_g1_i1::g.6714::m.6714	ENSCGOP00000022934.1	ENSCGOG00000010965	ENSGACG00000018803	rassf8b	4	0.615764
TRINITY_DN32332_c0_g1::TRINITY_DN32332_c0_g1_i1::g.26745::m.26745	ENSLBEP00000023245.1	ENSLBEG00000017828	ENSGACG00000018800	dnajb1b	4	1
TRINITY_DN50258_c1_g1::TRINITY_DN50258_c1_g1_i1::g.97639::m.97639	ENSLBEP00000019910.1	ENSLBEG00000015245	ENSGACG00000018799		4	0.692434
TRINITY_DN50457_c0_g2::TRINITY_DN50457_c0_g2_i10::g.100461::m.100461	ENSLBEP00000016159.1	ENSLBEG00000012489	ENSGACG00000018797	dnm2b	4	1
TRINITY_DN34432_c0_g1::TRINITY_DN34432_c0_g1_i1::g.30282::m.30282	ENSLBEP00000020754.1	ENSLBEG00000015967	ENSGACG00000018796	CMAS	4	1
TRINITY_DN51097_c3_g1::TRINITY_DN51097_c3_g1_i1::g.110759::m.110759	ENSLBEP00000019961.1	ENSLBEG00000015349	ENSGACG00000018795	ptcd3	4	0.997001
TRINITY_DN23350_c0_g2::TRINITY_DN23350_c0_g2_i1::g.15399::m.15399	ENSLCRP00005055726.1	ENSLCRG00005020771	ENSGACG00000018793	mus81	3	0.505882
TRINITY_DN58614_c0_g1::TRINITY_DN58614_c0_g1_i1::g.115589::m.115589	ENSCGOP00000009934.1	ENSCGOG00000005101	ENSGACG00000018792	tmed1b	4	1
TRINITY_DN51097_c3_g2::TRINITY_DN51097_c3_g2_i3::g.110768::m.110768	ENSCGOP00000051010.1	ENSCGOG00000021951	ENSGACG00000018791	polr1a	4	0.887155
TRINITY_DN46743_c4_g1::TRINITY_DN46743_c4_g1_i1::g.68547::m.68547	ENSLBEP00000016359.1	ENSLBEG00000012657	ENSGACG00000018790		4	0.639456
TRINITY_DN42976_c0_g1::TRINITY_DN42976_c0_g1_i1::g.51870::m.51870	ENSCGOP00000002460.1	ENSCGOG00000001267	ENSGACG00000018789	st3gal5	4	0.932243
TRINITY_DN45864_c0_g1::TRINITY_DN45864_c0_g1_i1::g.63768::m.63768	ENSLBEP00000015332.1	ENSLBEG00000011939	ENSGACG00000018788	tmem185	4	1
TRINITY_DN104321_c0_g1::TRINITY_DN104321_c0_g1_i1::g.130634::m.130634	ENSGACP00000024836.1	ENSGACG00000018787	ENSGACG00000018787		4	0.528212
TRINITY_DN22939_c0_g1::TRINITY_DN22939_c0_g1_i1::g.14973::m.14973	ENSLBEP00000035154.1	ENSLBEG00000026402	ENSGACG00000018781	ankrd46b	4	1
TRINITY_DN43838_c0_g1::TRINITY_DN43838_c0_g1_i1::g.55145::m.55145	ENSCGOP00000005331.1	ENSCGOG00000002453	ENSGACG00000018780	COLGALT1	4	1
TRINITY_DN49560_c0_g2::TRINITY_DN49560_c0_g2_i1::g.89234::m.89234	ENSGACP00000024821.1	ENSGACG00000018775	ENSGACG00000018775		1	1
TRINITY_DN48894_c0_g1::TRINITY_DN48894_c0_g1_i1::g.83442::m.83442	ENSLBEP00000020357.1	ENSLBEG00000015611	ENSGACG00000018774	ACSL1(1ofmany)	4	1
TRINITY_DN44834_c0_g1::TRINITY_DN44834_c0_g1_i1::g.59200::m.59200	ENSGACP00000024815.1	ENSGACG00000018771	ENSGACG00000018771		4	1
TRINITY_DN50095_c0_g2::TRINITY_DN50095_c0_g2_i1::g.95176::m.95176	ENSGACP00000024816.1	ENSGACG00000018770	ENSGACG00000018770	casp3b(1ofmany)	3	1
TRINITY_DN37059_c0_g1::TRINITY_DN37059_c0_g1_i1::g.35212::m.35212	ENSGACP00000024813.1	ENSGACG00000018768	ENSGACG00000018768	TFAP4(1ofmany)	4	1
TRINITY_DN71511_c0_g1::TRINITY_DN71511_c0_g1_i1::g.120070::m.120070	ENSLBEP00000017977.1	ENSLBEG00000013811	ENSGACG00000018766	SRL(1ofmany)	4	0.896552
TRINITY_DN29880_c0_g1::TRINITY_DN29880_c0_g1_i1::g.39431::m.39431	ENSLBEP00000020406.1	ENSLBEG00000015682	ENSGACG00000018765	casp3b(1ofmany)	2	0.906355
TRINITY_DN50940_c2_g10::TRINITY_DN50940_c2_g10_i1::g.107936::m.107936	ENSLCRP00005052521.1	ENSLCRG00005019730	ENSGACG00000018763	IRF2	4	1
TRINITY_DN46157_c0_g2::TRINITY_DN46157_c0_g2_i1::g.65346::m.65346	ENSLBEP00000033927.1	ENSLBEG00000025553	ENSGACG00000018757	slitrk4	4	1
TRINITY_DN50391_c0_g1::TRINITY_DN50391_c0_g1_i1::g.99221::m.99221	ENSLBEP00000018033.1	ENSLBEG00000013886	ENSGACG00000018754	adcy9	4	1
TRINITY_DN30096_c0_g1::TRINITY_DN30096_c0_g1_i1::g.23059::m.23059	ENSGACP00000024797.1	ENSGACG00000018753	ENSGACG00000018753	clcn5b	3	1
TRINITY_DN45894_c0_g1::TRINITY_DN45894_c0_g1_i1::g.63840::m.63840	ENSGACP00000024795.1	ENSGACG00000018752	ENSGACG00000018752	HDAC3	2	0.997685
TRINITY_DN49953_c2_g1::TRINITY_DN49953_c2_g1_i2::g.93998::m.93998	ENSLBEP00000018777.1	ENSLBEG00000014156	ENSGACG00000018747	crebbpa	4	1
TRINITY_DN15238_c0_g2::TRINITY_DN15238_c0_g2_i1::g.8871::m.8871	ENSLBEP00000018759.1	ENSLBEG00000014427	ENSGACG00000018745	rab33a	4	0.502222
TRINITY_DN34173_c1_g1::TRINITY_DN34173_c1_g1_i1::g.29852::m.29852	ENSGACP00000024786.1	ENSGACG00000018744	ENSGACG00000018744	si:dkey-44g23.5	4	1
TRINITY_DN49942_c0_g1::TRINITY_DN49942_c0_g1_i1::g.93818::m.93818	ENSGACP00000024789.1	ENSGACG00000018743	ENSGACG00000018743	hdac8	4	1
TRINITY_DN44714_c1_g1::TRINITY_DN44714_c1_g1_i1::g.58662::m.58662	ENSLCRP00005011407.1	ENSLCRG00005005099	ENSGACG00000018742	fmr1	4	1
TRINITY_DN43965_c1_g1::TRINITY_DN43965_c1_g1_i1::g.55534::m.55534	ENSLBEP00000019087.1	ENSLBEG00000014661	ENSGACG00000018741	gde1	4	1
TRINITY_DN49829_c0_g1::TRINITY_DN49829_c0_g1_i1::g.92517::m.92517	ENSCGOP00000003441.1	ENSCGOG00000001861	ENSGACG00000018739	cxcl12b	4	0.990099
TRINITY_DN43964_c0_g1::TRINITY_DN43964_c0_g1_i1::g.55532::m.55532	ENSLCRP00005016579.1	ENSLCRG00005006647	ENSGACG00000018737	hdac8	3	0.997361
TRINITY_DN50940_c2_g17::TRINITY_DN50940_c2_g17_i2::g.107943::m.107943	ENSLBEP00000018552.1	ENSLBEG00000014277	ENSGACG00000018736	ids	4	1
TRINITY_DN50095_c0_g1::TRINITY_DN50095_c0_g1_i10::g.95184::m.95184	ENSCGOP00000025302.1	ENSCGOG00000011959	ENSGACG00000018734	dcps	4	0.996988
TRINITY_DN41832_c0_g1::TRINITY_DN41832_c0_g1_i1::g.47935::m.47935	ENSLBEP00000036675.1	ENSLBEG00000027441	ENSGACG00000018731	LONRF3	4	0.730612
TRINITY_DN41160_c0_g1::TRINITY_DN41160_c0_g1_i1::g.45817::m.45817	ENSLBEP00000036733.1	ENSLBEG00000027455	ENSGACG00000018730	commd5	4	0.995283
TRINITY_DN39163_c0_g1::TRINITY_DN39163_c0_g1_i1::g.40183::m.40183	ENSGACP00000024761.2	ENSGACG00000018729	ENSGACG00000018729	fam199x	4	1
TRINITY_DN41383_c0_g3::TRINITY_DN41383_c0_g3_i1::g.46442::m.46442	ENSLBEP00000036764.1	ENSLBEG00000027486	ENSGACG00000018728	smim19	4	1
TRINITY_DN49540_c0_g1::TRINITY_DN49540_c0_g1_i1::g.89282::m.89282	ENSLCRP00005011153.1	ENSLCRG00005005024	ENSGACG00000018727	pld7	3	1
TRINITY_DN37859_c2_g1::TRINITY_DN37859_c2_g1_i1::g.37076::m.37076	ENSCGOP00000016373.1	ENSCGOG00000004346	ENSGACG00000018725	GAPDH(1ofmany)	4	1
TRINITY_DN2952_c0_g1::TRINITY_DN2952_c0_g1_i1::g.1959::m.1959	ENSGACP00000024756.1	ENSGACG00000018724	ENSGACG00000018724	gpr137	3	1
TRINITY_DN43763_c0_g1::TRINITY_DN43763_c0_g1_i1::g.54757::m.54757	ENSGACP00000024753.1	ENSGACG00000018723	ENSGACG00000018723	syvn1	4	1
TRINITY_DN64829_c0_g1::TRINITY_DN64829_c0_g1_i1::g.117879::m.117879	ENSGACP00000024750.1	ENSGACG00000018722	ENSGACG00000018722	iffo1a	3	0.754464
TRINITY_DN37466_c0_g1::TRINITY_DN37466_c0_g1_i1::g.36138::m.36138	ENSLBEP00000019229.1	ENSLBEG00000014736	ENSGACG00000018721	xpnpep1	4	1
TRINITY_DN22683_c0_g1::TRINITY_DN22683_c0_g1_i1::g.14586::m.14586	ENSLBEP00000002248.1	ENSLBEG00000001762	ENSGACG00000018720	rps4x	3	0.996212
TRINITY_DN17418_c0_g1::TRINITY_DN17418_c0_g1_i1::g.13931::m.13931	ENSLCRP00005015053.1	ENSLCRG00005006357	ENSGACG00000018718	smad5	3	1
TRINITY_DN46707_c0_g1::TRINITY_DN46707_c0_g1_i1::g.68556::m.68556	ENSGACP00000024745.1	ENSGACG00000018717	ENSGACG00000018717	add3a	4	0.991176
TRINITY_DN31992_c0_g1::TRINITY_DN31992_c0_g1_i1::g.26257::m.26257	ENSLBEP00000033756.1	ENSLBEG00000025417	ENSGACG00000018716	MXI1(1ofmany)	4	0.996441
TRINITY_DN34763_c2_g2::TRINITY_DN34763_c2_g2_i1::g.63573::m.63573	ENSLCRP00005024266.1	ENSLCRG00005007436	ENSGACG00000018715	usp12b	4	0.650602
TRINITY_DN49660_c0_g1::TRINITY_DN49660_c0_g1_i2::g.90742::m.90742	ENSGACP00000024740.1	ENSGACG00000018714	ENSGACG00000018714	ap1ar	4	1
TRINITY_DN30799_c0_g2::TRINITY_DN30799_c0_g2_i1::g.24281::m.24281	ENSLCRP00005049851.1	ENSLCRG00005018797	ENSGACG00000018713	dusp5	4	0.997347
TRINITY_DN36531_c0_g1::TRINITY_DN36531_c0_g1_i1::g.34051::m.34051	ENSGACP00000024736.1	ENSGACG00000018711	ENSGACG00000018711	rasl11a	4	1
TRINITY_DN79214_c0_g1::TRINITY_DN79214_c0_g1_i1::g.122279::m.122279	ENSCGOP00000024205.1	ENSCGOG00000010740	ENSGACG00000018709		4	0.571429
TRINITY_DN45971_c0_g1::TRINITY_DN45971_c0_g1_i1::g.64297::m.64297	ENSGACP00000024731.1	ENSGACG00000018708	ENSGACG00000018708	smc3	4	0.999181
TRINITY_DN38297_c0_g1::TRINITY_DN38297_c0_g1_i1::g.93960::m.93960	ENSGACP00000024726.1	ENSGACG00000018707	ENSGACG00000018707		1	0.514493
TRINITY_DN24570_c0_g1::TRINITY_DN24570_c0_g1_i1::g.16751::m.16751	ENSGACP00000024744.1	ENSGACG00000018705	ENSGACG00000018705	chd4a	4	0.590708
TRINITY_DN50306_c7_g1::TRINITY_DN50306_c7_g1_i1::g.98358::m.98358	ENSGACP00000024720.1	ENSGACG00000018703	ENSGACG00000018703	irs4a	4	1
TRINITY_DN13156_c0_g1::TRINITY_DN13156_c0_g1_i1::g.7808::m.7808	ENSLBEP00000028495.1	ENSLBEG00000021558	ENSGACG00000018702	zgc:77880	4	0.614173
TRINITY_DN40810_c3_g1::TRINITY_DN40810_c3_g1_i1::g.44862::m.44862	ENSCGOP00000023412.1	ENSCGOG00000011074	ENSGACG00000018701		3	0.994792
TRINITY_DN47505_c0_g1::TRINITY_DN47505_c0_g1_i1::g.73465::m.73465	ENSGACP00000024727.1	ENSGACG00000018700	ENSGACG00000018700	guf1	4	0.998447
TRINITY_DN48423_c0_g1::TRINITY_DN48423_c0_g1_i2::g.79924::m.79924	ENSGACP00000024715.1	ENSGACG00000018696	ENSGACG00000018696	PIGG	3	1
TRINITY_DN44340_c0_g1::TRINITY_DN44340_c0_g1_i1::g.56958::m.56958	ENSLCRP00005011574.1	ENSLCRG00005005212	ENSGACG00000018695	fnta	4	1
TRINITY_DN45006_c0_g1::TRINITY_DN45006_c0_g1_i1::g.59977::m.59977	ENSLBEP00000018226.1	ENSLBEG00000014035	ENSGACG00000018693	aup1	4	0.997596
TRINITY_DN36884_c0_g1::TRINITY_DN36884_c0_g1_i1::g.34862::m.34862	ENSLCRP00005049755.1	ENSLCRG00005018758	ENSGACG00000018691	pdcd4b	4	1
TRINITY_DN49884_c1_g1::TRINITY_DN49884_c1_g1_i1::g.93147::m.93147	ENSCGOP00000001647.1	ENSCGOG00000000930	ENSGACG00000018688	shoc2	4	1
TRINITY_DN38165_c0_g1::TRINITY_DN38165_c0_g1_i1::g.37709::m.37709	ENSCGOP00000021530.1	ENSCGOG00000010092	ENSGACG00000018687	ctsf	4	1
TRINITY_DN33909_c1_g1::TRINITY_DN33909_c1_g1_i1::g.29418::m.29418	ENSLBEP00000033226.1	ENSLBEG00000025036	ENSGACG00000018686	adra2a	4	1
TRINITY_DN50415_c0_g1::TRINITY_DN50415_c0_g1_i1::g.99737::m.99737	ENSGACP00000024696.1	ENSGACG00000018684	ENSGACG00000018684	eif1ad	4	1
TRINITY_DN49437_c0_g2::TRINITY_DN49437_c0_g2_i1::g.88356::m.88356	ENSGACP00000024694.1	ENSGACG00000018681	ENSGACG00000018681	pnpla6	4	1
TRINITY_DN30020_c0_g2::TRINITY_DN30020_c0_g2_i1::g.23081::m.23081	ENSLBEP00000037894.1	ENSLBEG00000028281	ENSGACG00000018680	purab	4	0.865248
TRINITY_DN50306_c3_g1::TRINITY_DN50306_c3_g1_i1::g.98347::m.98347	ENSGACP00000024689.1	ENSGACG00000018679	ENSGACG00000018679	psd2	4	0.961625
TRINITY_DN38168_c0_g1::TRINITY_DN38168_c0_g1_i1::g.37676::m.37676	ENSGACP00000024687.1	ENSGACG00000018677	ENSGACG00000018677		1	1
TRINITY_DN43327_c0_g1::TRINITY_DN43327_c0_g1_i1::g.53107::m.53107	ENSLBEP00000004173.1	ENSLBEG00000003214	ENSGACG00000018676	ATP5PD	4	0.993827
TRINITY_DN29135_c0_g1::TRINITY_DN29135_c0_g1_i1::g.37204::m.37204	ENSGACP00000024683.1	ENSGACG00000018675	ENSGACG00000018675		4	1
TRINITY_DN18381_c0_g1::TRINITY_DN18381_c0_g1_i1::g.10423::m.10423	ENSCGOP00000045752.1	ENSCGOG00000020528	ENSGACG00000018673	megf10	4	0.548233
TRINITY_DN7558_c0_g1::TRINITY_DN7558_c0_g1_i1::g.4677::m.4677	ENSGACP00000024682.1	ENSGACG00000018672	ENSGACG00000018672	caly	4	0.777228
TRINITY_DN46117_c0_g1::TRINITY_DN46117_c0_g1_i1::g.65190::m.65190	ENSLBEP00000032316.1	ENSLBEG00000024348	ENSGACG00000018667	sptlc1	4	0.995772
TRINITY_DN36304_c0_g1::TRINITY_DN36304_c0_g1_i1::g.33531::m.33531	ENSGACP00000024677.1	ENSGACG00000018666	ENSGACG00000018666	nsmce1	3	0.995833
TRINITY_DN48227_c2_g1::TRINITY_DN48227_c2_g1_i1::g.78605::m.78605	ENSLBEP00000022451.1	ENSLBEG00000017205	ENSGACG00000018665	ube2d2	4	0.993243
TRINITY_DN50374_c6_g1::TRINITY_DN50374_c6_g1_i1::g.99217::m.99217	ENSLCRP00005024041.1	ENSLCRG00005009643	ENSGACG00000018663	tmem173	2	0.992736
TRINITY_DN38361_c0_g1::TRINITY_DN38361_c0_g1_i1::g.38090::m.38090	ENSGACP00000024672.1	ENSGACG00000018661	ENSGACG00000018661	ror2	4	1
TRINITY_DN32411_c0_g1::TRINITY_DN32411_c0_g1_i1::g.26859::m.26859	ENSGACP00000024666.1	ENSGACG00000018659	ENSGACG00000018659	brd8	4	1
TRINITY_DN47920_c1_g1::TRINITY_DN47920_c1_g1_i1::g.76482::m.76482	ENSLCRP00005001794.1	ENSLCRG00005000894	ENSGACG00000018658	trim2b	4	0.763423
TRINITY_DN36596_c0_g1::TRINITY_DN36596_c0_g1_i1::g.33991::m.33991	ENSLCRP00005038108.1	ENSLCRG00005014792	ENSGACG00000018657	vps37a	3	1
TRINITY_DN41731_c0_g2::TRINITY_DN41731_c0_g2_i1::g.47587::m.47587	ENSLBEP00000022112.1	ENSLBEG00000016972	ENSGACG00000018656	gpc4	4	0.973118
TRINITY_DN37669_c0_g1::TRINITY_DN37669_c0_g1_i1::g.36600::m.36600	ENSCGOP00000043990.1	ENSCGOG00000019671	ENSGACG00000018654	auh	4	1
TRINITY_DN45502_c0_g1::TRINITY_DN45502_c0_g1_i1::g.61991::m.61991	ENSGACP00000024657.1	ENSGACG00000018653	ENSGACG00000018653	micu3a	4	1
TRINITY_DN31038_c0_g1::TRINITY_DN31038_c0_g1_i2::g.24663::m.24663	ENSLCRP00005061617.1	ENSLCRG00005022703	ENSGACG00000018650	syk	4	1
TRINITY_DN50567_c0_g1::TRINITY_DN50567_c0_g1_i2::g.101467::m.101467	ENSLBEP00000021956.1	ENSLBEG00000016852	ENSGACG00000018647	cab39l1	4	0.997093
TRINITY_DN33921_c0_g1::TRINITY_DN33921_c0_g1_i1::g.29457::m.29457	ENSLCRP00005061594.1	ENSLCRG00005022642	ENSGACG00000018644	chd1	4	0.937031
TRINITY_DN40258_c0_g1::TRINITY_DN40258_c0_g1_i1::g.43112::m.43112	ENSGACP00000024645.1	ENSGACG00000018642	ENSGACG00000018642	phf6	4	1
TRINITY_DN44122_c1_g10::TRINITY_DN44122_c1_g10_i1::g.56297::m.56297	ENSLCRP00005061350.1	ENSLCRG00005022635	ENSGACG00000018641	reep5	4	0.994737
TRINITY_DN22607_c0_g1::TRINITY_DN22607_c0_g1_i1::g.14607::m.14607	ENSLBEP00000021853.1	ENSLBEG00000016777	ENSGACG00000018634	hprt1	4	1
TRINITY_DN50378_c1_g1::TRINITY_DN50378_c1_g1_i1::g.99180::m.99180	ENSLBEP00000021782.1	ENSLBEG00000016722	ENSGACG00000018631	fam122b	4	1
TRINITY_DN40392_c0_g1::TRINITY_DN40392_c0_g1_i1::g.43464::m.43464	ENSCGOP00000001170.1	ENSCGOG00000000635	ENSGACG00000018627	kpna7	4	1
TRINITY_DN39942_c1_g1::TRINITY_DN39942_c1_g1_i1::g.42053::m.42053	ENSLBEP00000021715.1	ENSLBEG00000016691	ENSGACG00000018626	mospd1	4	1
TRINITY_DN49032_c0_g1::TRINITY_DN49032_c0_g1_i1::g.84745::m.84745	ENSLBEP00000012468.1	ENSLBEG00000009560	ENSGACG00000018624	slc38a9	4	1
TRINITY_DN26014_c0_g1::TRINITY_DN26014_c0_g1_i1::g.18408::m.18408	ENSCGOP00000014199.1	ENSCGOG00000005910	ENSGACG00000018623	ints6l	4	0.563679
TRINITY_DN31222_c0_g2::TRINITY_DN31222_c0_g2_i1::g.24908::m.24908	ENSGACP00000024621.1	ENSGACG00000018622	ENSGACG00000018622	xpa	4	1
TRINITY_DN10915_c0_g1::TRINITY_DN10915_c0_g1_i1::g.6475::m.6475	ENSLBEP00000011264.1	ENSLBEG00000008664	ENSGACG00000018621	SLC24A2	4	1
TRINITY_DN47231_c1_g1::TRINITY_DN47231_c1_g1_i1::g.71737::m.71737	ENSLCRP00005049530.1	ENSLCRG00005018698	ENSGACG00000018620	mmgt1	4	1
TRINITY_DN44981_c0_g1::TRINITY_DN44981_c0_g1_i1::g.59883::m.59883	ENSLCRP00005028413.1	ENSLCRG00005011253	ENSGACG00000018618	slc10a7	4	0.997076
TRINITY_DN20083_c0_g1::TRINITY_DN20083_c0_g1_i1::g.11894::m.11894	ENSLCRP00005049528.1	ENSLCRG00005018697	ENSGACG00000018616	pfdn6	4	0.968504
TRINITY_DN45896_c0_g1::TRINITY_DN45896_c0_g1_i1::g.63844::m.63844	ENSCGOP00000011762.1	ENSCGOG00000005830	ENSGACG00000018613	fgf20b	4	1
TRINITY_DN24586_c0_g3::TRINITY_DN24586_c0_g3_i1::g.16780::m.16780	ENSLBEP00000011201.1	ENSLBEG00000008628	ENSGACG00000018612	nansa	4	0.997222
TRINITY_DN68609_c0_g1::TRINITY_DN68609_c0_g1_i1::g.118798::m.118798	ENSLCRP00005028139.1	ENSLCRG00005011153	ENSGACG00000018611	abce1	3	0.998336
TRINITY_DN44966_c0_g1::TRINITY_DN44966_c0_g1_i2::g.59853::m.59853	ENSGACP00000024601.1	ENSGACG00000018610	ENSGACG00000018610	micu3b	4	1
TRINITY_DN91812_c0_g1::TRINITY_DN91812_c0_g1_i1::g.126617::m.126617	ENSGACP00000024600.1	ENSGACG00000018609	ENSGACG00000018609	clta	4	1
TRINITY_DN40391_c0_g1::TRINITY_DN40391_c0_g1_i1::g.43459::m.43459	ENSLBEP00000021301.1	ENSLBEG00000016354	ENSGACG00000018608	zdhhc2	4	0.997283
TRINITY_DN48337_c0_g1::TRINITY_DN48337_c0_g1_i1::g.79508::m.79508	ENSLBEP00000024802.1	ENSLBEG00000018952	ENSGACG00000018607	anapc10	3	0.994652
TRINITY_DN3693_c0_g1::TRINITY_DN3693_c0_g1_i1::g.2237::m.2237	ENSGACP00000024593.1	ENSGACG00000018606	ENSGACG00000018606		4	1
TRINITY_DN120_c0_g1::TRINITY_DN120_c0_g1_i1::g.46::m.46	ENSLBEP00000021249.1	ENSLBEG00000016339	ENSGACG00000018605	cnot7	4	0.993031
TRINITY_DN41224_c7_g2::TRINITY_DN41224_c7_g2_i1::g.79379::m.79379	ENSLBEP00000010727.1	ENSLBEG00000008285	ENSGACG00000018604	gne	4	0.998677
TRINITY_DN17664_c0_g1::TRINITY_DN17664_c0_g1_i1::g.10119::m.10119	ENSLBEP00000010649.1	ENSLBEG00000008230	ENSGACG00000018603	cplx2l	4	0.992537
TRINITY_DN18872_c0_g1::TRINITY_DN18872_c0_g1_i1::g.10813::m.10813	ENSGACP00000024591.1	ENSGACG00000018602	ENSGACG00000018602	mtmr7a	4	1
TRINITY_DN29474_c0_g1::TRINITY_DN29474_c0_g1_i1::g.22464::m.22464	ENSGACP00000024588.1	ENSGACG00000018601	ENSGACG00000018601	slc7a2	4	0.898176
TRINITY_DN32893_c0_g3::TRINITY_DN32893_c0_g3_i1::g.52238::m.52238	ENSCGOP00000040470.1	ENSCGOG00000017039	ENSGACG00000018599		2	0.996491
TRINITY_DN45333_c0_g1::TRINITY_DN45333_c0_g1_i1::g.61334::m.61334	ENSCGOP00000008914.1	ENSCGOG00000004607	ENSGACG00000018598	pdgfrl	4	1
TRINITY_DN31545_c0_g1::TRINITY_DN31545_c0_g1_i1::g.25460::m.25460	ENSLBEP00000010586.1	ENSLBEG00000008166	ENSGACG00000018597	tmod1	4	0.828042
TRINITY_DN50097_c0_g2::TRINITY_DN50097_c0_g2_i2::g.95191::m.95191	ENSLCRP00005048678.1	ENSLCRG00005018390	ENSGACG00000018595	mtus1a	2	0.745536
TRINITY_DN50151_c0_g1::TRINITY_DN50151_c0_g1_i2::g.95751::m.95751	ENSGACP00000024580.1	ENSGACG00000018594	ENSGACG00000018594		4	0.742857
TRINITY_DN37308_c2_g1::TRINITY_DN37308_c2_g1_i1::g.89097::m.89097	ENSLCRP00005033417.1	ENSLCRG00005012279	ENSGACG00000018590	abcg2a	4	0.524845
TRINITY_DN38468_c0_g1::TRINITY_DN38468_c0_g1_i1::g.38356::m.38356	ENSCGOP00000000543.1	ENSCGOG00000000356	ENSGACG00000018589	stra6l	4	1
TRINITY_DN12049_c0_g1::TRINITY_DN12049_c0_g1_i1::g.6718::m.6718	ENSGACP00000024572.1	ENSGACG00000018588	ENSGACG00000018588		3	0.717391
TRINITY_DN50030_c0_g1::TRINITY_DN50030_c0_g1_i1::g.94626::m.94626	ENSLBEP00000020711.1	ENSLBEG00000015936	ENSGACG00000018587	sybl1	4	0.995455
TRINITY_DN35742_c0_g1::TRINITY_DN35742_c0_g1_i1::g.32322::m.32322	ENSLBEP00000020674.1	ENSLBEG00000015919	ENSGACG00000018585	polr1d	4	0.991304
TRINITY_DN48485_c2_g2::TRINITY_DN48485_c2_g2_i1::g.80482::m.80482	ENSCGOP00000034623.1	ENSCGOG00000015596	ENSGACG00000018584	tln1	3	0.999608
TRINITY_DN49334_c1_g1::TRINITY_DN49334_c1_g1_i1::g.87065::m.87065	ENSLCRP00005047389.1	ENSLCRG00005007790	ENSGACG00000018583	abca1a	4	1
TRINITY_DN29743_c0_g1::TRINITY_DN29743_c0_g1_i1::g.22647::m.22647	ENSGACP00000024566.1	ENSGACG00000018580	ENSGACG00000018580		4	0.967581
TRINITY_DN56640_c0_g1::TRINITY_DN56640_c0_g1_i1::g.100996::m.100996	ENSGACP00000024559.1	ENSGACG00000018579	ENSGACG00000018579	cysltr1	4	0.515432
TRINITY_DN33983_c0_g1::TRINITY_DN33983_c0_g1_i1::g.29558::m.29558	ENSLCRP00005017997.1	ENSLCRG00005007270	ENSGACG00000018576	tusc3	4	0.997033
TRINITY_DN68304_c8_g1::TRINITY_DN68304_c8_g1_i1::g.118587::m.118587	ENSCGOP00000032238.1	ENSCGOG00000014891	ENSGACG00000018575	hmgcs1	4	0.99031
TRINITY_DN31984_c0_g2::TRINITY_DN31984_c0_g2_i1::g.26145::m.26145	ENSLBEP00000020560.1	ENSLBEG00000015823	ENSGACG00000018574	lpar4	4	0.653521
TRINITY_DN50148_c0_g1::TRINITY_DN50148_c0_g1_i1::g.95975::m.95975	ENSLBEP00000020537.1	ENSLBEG00000015813	ENSGACG00000018572	p2ry10	4	0.529716
TRINITY_DN49856_c0_g1::TRINITY_DN49856_c0_g1_i1::g.92915::m.92915	ENSGACP00000024549.1	ENSGACG00000018571	ENSGACG00000018571	gpr174	3	1
TRINITY_DN30692_c0_g1::TRINITY_DN30692_c0_g1_i1::g.24057::m.24057	ENSLBEP00000016574.1	ENSLBEG00000012795	ENSGACG00000018570	tppp2	4	0.994413
TRINITY_DN38331_c0_g1::TRINITY_DN38331_c0_g1_i1::g.38067::m.38067	ENSCGOP00000033263.1	ENSCGOG00000015029	ENSGACG00000018569	YTHDC2	4	0.984615
TRINITY_DN25077_c0_g2::TRINITY_DN25077_c0_g2_i2::g.26612::m.26612	ENSGACP00000024547.1	ENSGACG00000018568	ENSGACG00000018568		2	0.991597
TRINITY_DN50105_c2_g1::TRINITY_DN50105_c2_g1_i1::g.95457::m.95457	ENSGACP00000024545.1	ENSGACG00000018566	ENSGACG00000018566		1	0.861538
TRINITY_DN47760_c0_g1::TRINITY_DN47760_c0_g1_i1::g.75264::m.75264	ENSGACP00000024539.1	ENSGACG00000018563	ENSGACG00000018563		2	0.996774
TRINITY_DN45630_c0_g1::TRINITY_DN45630_c0_g1_i1::g.62615::m.62615	ENSLCRP00005027816.1	ENSLCRG00005011062	ENSGACG00000018562	dcp2	3	1
TRINITY_DN21922_c0_g1::TRINITY_DN21922_c0_g1_i1::g.13784::m.13784	ENSCGOP00000031934.1	ENSCGOG00000014888	ENSGACG00000018561	selenoh	3	1
TRINITY_DN21097_c0_g1::TRINITY_DN21097_c0_g1_i1::g.12838::m.12838	ENSLCRP00005036335.1	ENSLCRG00005014156	ENSGACG00000018560		2	1
TRINITY_DN37096_c2_g1::TRINITY_DN37096_c2_g1_i1::g.35296::m.35296	ENSLBEP00000020498.1	ENSLBEG00000015782	ENSGACG00000018559	ITM2A	4	0.995984
TRINITY_DN98810_c0_g1::TRINITY_DN98810_c0_g1_i1::g.128318::m.128318	ENSCGOP00000008044.1	ENSCGOG00000004120	ENSGACG00000018552	sh3bgrl	4	0.991379
TRINITY_DN79410_c0_g1::TRINITY_DN79410_c0_g1_i1::g.122430::m.122430	ENSLCRP00005010408.1	ENSLCRG00005004767	ENSGACG00000018551	psmb10	3	0.996416
TRINITY_DN47644_c0_g1::TRINITY_DN47644_c0_g1_i1::g.74035::m.74035	ENSLBEP00000028447.1	ENSLBEG00000021525	ENSGACG00000018549		4	0.998433
TRINITY_DN48979_c3_g4::TRINITY_DN48979_c3_g4_i1::g.84296::m.84296	ENSLBEP00000020125.1	ENSLBEG00000015462	ENSGACG00000018547	POU3F4	4	0.980716
TRINITY_DN18275_c0_g1::TRINITY_DN18275_c0_g1_i1::g.10377::m.10377	ENSGACP00000024519.1	ENSGACG00000018546	ENSGACG00000018546		1	1
TRINITY_DN47752_c6_g1::TRINITY_DN47752_c6_g1_i1::g.75329::m.75329	ENSGACP00000024513.1	ENSGACG00000018545	ENSGACG00000018545	rps6kal	3	0.99866
TRINITY_DN50652_c1_g1::TRINITY_DN50652_c1_g1_i1::g.103582::m.103582	ENSGACP00000024512.1	ENSGACG00000018544	ENSGACG00000018544	cnpy3	3	1
TRINITY_DN39408_c0_g1::TRINITY_DN39408_c0_g1_i2::g.40889::m.40889	ENSLCRP00005047916.1	ENSLCRG00005018140	ENSGACG00000018543	hdx	4	1
TRINITY_DN33301_c0_g1::TRINITY_DN33301_c0_g1_i1::g.28389::m.28389	ENSLCRP00005047910.1	ENSLCRG00005018113	ENSGACG00000018542	si:ch211-26b3.4	3	0.658163
TRINITY_DN46079_c1_g1::TRINITY_DN46079_c1_g1_i1::g.64910::m.64910	ENSLCRP00005047807.1	ENSLCRG00005018107	ENSGACG00000018540	agtr2	1	1
TRINITY_DN49228_c0_g1::TRINITY_DN49228_c0_g1_i1::g.86165::m.86165	ENSLBEP00000019534.1	ENSLBEG00000015011	ENSGACG00000018539	sh2d1ab	3	1
TRINITY_DN47124_c0_g1::TRINITY_DN47124_c0_g1_i1::g.70963::m.70963	ENSLBEP00000028336.1	ENSLBEG00000021472	ENSGACG00000018538	ptpa	3	0.996923
TRINITY_DN8491_c0_g1::TRINITY_DN8491_c0_g1_i1::g.5376::m.5376	ENSLBEP00000016341.1	ENSLBEG00000012626	ENSGACG00000018535	psmd12	4	0.997812
TRINITY_DN15473_c0_g1::TRINITY_DN15473_c0_g1_i1::g.8958::m.8958	ENSLBEP00000019508.1	ENSLBEG00000014915	ENSGACG00000018534	tenm1	4	0.735305
TRINITY_DN32896_c0_g2::TRINITY_DN32896_c0_g2_i1::g.27696::m.27696	ENSGACP00000024499.1	ENSGACG00000018533	ENSGACG00000018533		1	0.997826
TRINITY_DN29828_c0_g1::TRINITY_DN29828_c0_g1_i1::g.22829::m.22829	ENSLBEP00000028261.1	ENSLBEG00000021434	ENSGACG00000018531	ntmt1	4	0.995516
TRINITY_DN44425_c0_g1::TRINITY_DN44425_c0_g1_i1::g.57464::m.57464	ENSLBEP00000016273.1	ENSLBEG00000012585	ENSGACG00000018530	helz	4	1
TRINITY_DN12072_c0_g1::TRINITY_DN12072_c0_g1_i1::g.7222::m.7222	ENSLBEP00000019222.1	ENSLBEG00000014777	ENSGACG00000018529	zc4h2	4	0.995556
TRINITY_DN38501_c0_g1::TRINITY_DN38501_c0_g1_i1::g.38390::m.38390	ENSGACP00000024491.1	ENSGACG00000018527	ENSGACG00000018527	msnb	4	0.633851
TRINITY_DN41937_c0_g1::TRINITY_DN41937_c0_g1_i1::g.48273::m.48273	ENSLBEP00000028203.1	ENSLBEG00000021358	ENSGACG00000018526	ndor1	4	1
TRINITY_DN22658_c2_g1::TRINITY_DN22658_c2_g1_i1::g.14604::m.14604	ENSCGOP00000055396.1	ENSCGOG00000024160	ENSGACG00000018525		4	0.948148
TRINITY_DN42164_c0_g3::TRINITY_DN42164_c0_g3_i2::g.49006::m.49006	ENSGACP00000024487.2	ENSGACG00000018523	ENSGACG00000018523	efnb1	4	1
TRINITY_DN49930_c0_g1::TRINITY_DN49930_c0_g1_i1::g.93612::m.93612	ENSCGOP00000030809.1	ENSCGOG00000014289	ENSGACG00000018522	lrsam1	4	1
TRINITY_DN37046_c0_g1::TRINITY_DN37046_c0_g1_i1::g.35103::m.35103	ENSLBEP00000016115.1	ENSLBEG00000012499	ENSGACG00000018521	cacng5a	3	0.884892
TRINITY_DN59702_c0_g1::TRINITY_DN59702_c0_g1_i1::g.116152::m.116152	ENSLBEP00000028038.1	ENSLBEG00000021265	ENSGACG00000018520	lmo4a	4	0.994083
TRINITY_DN38384_c1_g1::TRINITY_DN38384_c1_g1_i1::g.38133::m.38133	ENSGACP00000024481.1	ENSGACG00000018519	ENSGACG00000018519	prkcaa	4	1
TRINITY_DN38525_c0_g1::TRINITY_DN38525_c0_g1_i1::g.38480::m.38480	ENSCGOP00000030741.1	ENSCGOG00000014213	ENSGACG00000018517	cdk9	4	1
TRINITY_DN47506_c0_g1::TRINITY_DN47506_c0_g1_i1::g.73476::m.73476	ENSCGOP00000010357.1	ENSCGOG00000005224	ENSGACG00000018515	fpgs	4	1
TRINITY_DN40588_c0_g1::TRINITY_DN40588_c0_g1_i1::g.44158::m.44158	ENSLBEP00000018877.1	ENSLBEG00000014450	ENSGACG00000018514	stag2b	4	1
TRINITY_DN49622_c0_g2::TRINITY_DN49622_c0_g2_i1::g.90411::m.90411	ENSGACP00000024476.1	ENSGACG00000018513	ENSGACG00000018513	nol11	4	1
TRINITY_DN36922_c0_g1::TRINITY_DN36922_c0_g1_i1::g.34976::m.34976	ENSLBEP00000018693.1	ENSLBEG00000014357	ENSGACG00000018511	xiap	4	1
TRINITY_DN49009_c0_g2::TRINITY_DN49009_c0_g2_i1::g.84524::m.84524	ENSLCRP00005012889.1	ENSLCRG00005005568	ENSGACG00000018510	nadk2	3	1
TRINITY_DN21118_c0_g1::TRINITY_DN21118_c0_g1_i1::g.12887::m.12887	ENSLBEP00000018600.1	ENSLBEG00000014327	ENSGACG00000018509	psmd10	4	0.995595
TRINITY_DN48_c0_g1::TRINITY_DN48_c0_g1_i1::g.20::m.20	ENSGACP00000024467.1	ENSGACG00000018508	ENSGACG00000018508	nxt2	4	0.993151
TRINITY_DN33542_c0_g1::TRINITY_DN33542_c0_g1_i1::g.28754::m.28754	ENSGACP00000024473.1	ENSGACG00000018507	ENSGACG00000018507	BPTF	4	1
TRINITY_DN46435_c1_g1::TRINITY_DN46435_c1_g1_i1::g.66906::m.66906	ENSLBEP00000018499.1	ENSLBEG00000014245	ENSGACG00000018503	acsl4a	4	0.998597
TRINITY_DN43582_c0_g1::TRINITY_DN43582_c0_g1_i1::g.53986::m.53986	ENSLBEP00000027117.1	ENSLBEG00000020590	ENSGACG00000018502	sprb	4	1
TRINITY_DN22671_c0_g1::TRINITY_DN22671_c0_g1_i1::g.21828::m.21828	ENSLBEP00000027069.1	ENSLBEG00000020550	ENSGACG00000018499		3	1
TRINITY_DN23928_c0_g1::TRINITY_DN23928_c0_g1_i1::g.16109::m.16109	ENSCGOP00000052480.1	ENSCGOG00000023108	ENSGACG00000018498	eif4ebp3	4	1
TRINITY_DN25977_c0_g1::TRINITY_DN25977_c0_g1_i1::g.18339::m.18339	ENSLBEP00000026540.1	ENSLBEG00000020192	ENSGACG00000018497	AXIN2(1ofmany)	4	1
TRINITY_DN27789_c0_g1::TRINITY_DN27789_c0_g1_i1::g.20689::m.20689	ENSLCRP00005016086.1	ENSLCRG00005006739	ENSGACG00000018496	zgc:165573	4	1
TRINITY_DN47946_c1_g1::TRINITY_DN47946_c1_g1_i1::g.76265::m.76265	ENSGACP00000024456.1	ENSGACG00000018495	ENSGACG00000018495	dqx1	4	1
TRINITY_DN61319_c0_g1::TRINITY_DN61319_c0_g1_i1::g.116841::m.116841	ENSLBEP00000026491.1	ENSLBEG00000020164	ENSGACG00000018494		3	0.615385
TRINITY_DN48746_c0_g1::TRINITY_DN48746_c0_g1_i1::g.82375::m.82375	ENSLCRP00005015160.1	ENSLCRG00005006447	ENSGACG00000018492	thnsl2	4	0.985685
TRINITY_DN44460_c0_g1::TRINITY_DN44460_c0_g1_i1::g.57535::m.57535	ENSCGOP00000011679.1	ENSCGOG00000005781	ENSGACG00000018491		4	0.77381
TRINITY_DN19744_c0_g1::TRINITY_DN19744_c0_g1_i1::g.11589::m.11589	ENSGACP00000024446.1	ENSGACG00000018488	ENSGACG00000018488		4	1
TRINITY_DN36663_c0_g1::TRINITY_DN36663_c0_g1_i1::g.34317::m.34317	ENSCGOP00000048107.1	ENSCGOG00000019908	ENSGACG00000018487	cyfip2	4	1
TRINITY_DN48418_c1_g1::TRINITY_DN48418_c1_g1_i1::g.79838::m.79838	ENSLCRP00005015200.1	ENSLCRG00005006449	ENSGACG00000018486	TBC1D13	4	0.997506
TRINITY_DN38857_c0_g1::TRINITY_DN38857_c0_g1_i1::g.39286::m.39286	ENSLBEP00000017925.1	ENSLBEG00000013777	ENSGACG00000018485	itk	4	1
TRINITY_DN31729_c0_g2::TRINITY_DN31729_c0_g2_i1::g.25847::m.25847	ENSGACP00000024439.1	ENSGACG00000018484	ENSGACG00000018484		2	1
TRINITY_DN49711_c0_g1::TRINITY_DN49711_c0_g1_i1::g.91291::m.91291	ENSCGOP00000043982.1	ENSCGOG00000019788	ENSGACG00000018483	lonrf1	4	1
TRINITY_DN46811_c2_g1::TRINITY_DN46811_c2_g1_i1::g.69234::m.69234	ENSLBEP00000026820.1	ENSLBEG00000020358	ENSGACG00000018482	zer1	4	1
TRINITY_DN46918_c1_g2::TRINITY_DN46918_c1_g2_i1::g.69859::m.69859	ENSGACP00000024441.1	ENSGACG00000018481	ENSGACG00000018481	exosc9	4	1
TRINITY_DN42570_c0_g1::TRINITY_DN42570_c0_g1_i1::g.50420::m.50420	ENSGACP00000024433.1	ENSGACG00000018479	ENSGACG00000018479	clgn	4	1
TRINITY_DN43521_c1_g1::TRINITY_DN43521_c1_g1_i1::g.53755::m.53755	ENSLCRP00005008584.1	ENSLCRG00005004103	ENSGACG00000018478	scoca	4	0.987805
TRINITY_DN44549_c0_g1::TRINITY_DN44549_c0_g1_i1::g.57852::m.57852	ENSGACP00000024427.1	ENSGACG00000018476	ENSGACG00000018476		1	1
TRINITY_DN56383_c0_g1::TRINITY_DN56383_c0_g1_i1::g.114954::m.114954	ENSLCRP00005002554.1	ENSLCRG00005001232	ENSGACG00000018474	foxi3b	4	0.588689
TRINITY_DN48723_c2_g1::TRINITY_DN48723_c2_g1_i1::g.82348::m.82348	ENSGACP00000024425.1	ENSGACG00000018473	ENSGACG00000018473	NAA15(1ofmany)	4	1
TRINITY_DN42357_c1_g1::TRINITY_DN42357_c1_g1_i1::g.49653::m.49653	ENSLBEP00000026757.1	ENSLBEG00000020325	ENSGACG00000018470	sh3glb2b	4	1
TRINITY_DN29447_c0_g1::TRINITY_DN29447_c0_g1_i1::g.38099::m.38099	ENSGACP00000024420.1	ENSGACG00000018469	ENSGACG00000018469	elf2b	4	0.650699
TRINITY_DN37707_c0_g1::TRINITY_DN37707_c0_g1_i1::g.50304::m.50304	ENSLBEP00000026672.1	ENSLBEG00000020240	ENSGACG00000018468	pip5kl1	4	1
TRINITY_DN44500_c0_g1::TRINITY_DN44500_c0_g1_i1::g.57698::m.57698	ENSGACP00000024419.1	ENSGACG00000018467	ENSGACG00000018467	afap1l1a	4	1
TRINITY_DN50000_c5_g6::TRINITY_DN50000_c5_g6_i1::g.93382::m.93382	ENSLBEP00000023435.1	ENSLBEG00000017977	ENSGACG00000018465	NOCT(1ofmany)	4	1
TRINITY_DN43792_c0_g1::TRINITY_DN43792_c0_g1_i3::g.54847::m.54847	ENSLCRP00005002513.1	ENSLCRG00005001204	ENSGACG00000018461	ablim3	4	1
TRINITY_DN49012_c0_g5::TRINITY_DN49012_c0_g5_i1::g.84517::m.84517	ENSLCRP00005017549.1	ENSLCRG00005007236	ENSGACG00000018460	fam102ab	4	1
TRINITY_DN24279_c0_g1::TRINITY_DN24279_c0_g1_i1::g.25028::m.25028	ENSLBEP00000023288.1	ENSLBEG00000017866	ENSGACG00000018459	slc43a3a	4	1
TRINITY_DN2111_c0_g1::TRINITY_DN2111_c0_g1_i1::g.1410::m.1410	ENSGACP00000024401.1	ENSGACG00000018458	ENSGACG00000018458	naif1	4	1
TRINITY_DN50436_c0_g1::TRINITY_DN50436_c0_g1_i1::g.100113::m.100113	ENSGACP00000024404.1	ENSGACG00000018457	ENSGACG00000018457	sh3tc2	4	1
TRINITY_DN101895_c0_g1::TRINITY_DN101895_c0_g1_i1::g.129805::m.129805	ENSLBEP00000016827.1	ENSLBEG00000012986	ENSGACG00000018455	adrb2a	4	0.646766
TRINITY_DN47331_c0_g2::TRINITY_DN47331_c0_g2_i10::g.72125::m.72125	ENSGACP00000024402.1	ENSGACG00000018454	ENSGACG00000018454	ctnnd1	4	1
TRINITY_DN46302_c0_g1::TRINITY_DN46302_c0_g1_i1::g.66134::m.66134	ENSGACP00000024392.1	ENSGACG00000018451	ENSGACG00000018451	unc93b1	4	1
TRINITY_DN44702_c0_g1::TRINITY_DN44702_c0_g1_i1::g.58546::m.58546	ENSCGOP00000033314.1	ENSCGOG00000014632	ENSGACG00000018450	EBF1(1ofmany)	4	1
TRINITY_DN43392_c0_g1::TRINITY_DN43392_c0_g1_i1::g.53220::m.53220	ENSGACP00000024389.2	ENSGACG00000018447	ENSGACG00000018447	lsm11	1	0.90991
TRINITY_DN99439_c0_g1::TRINITY_DN99439_c0_g1_i1::g.128720::m.128720	ENSLCRP00005020326.1	ENSLCRG00005007244	ENSGACG00000018446	slc25a25b	3	1
TRINITY_DN10688_c0_g1::TRINITY_DN10688_c0_g1_i1::g.6259::m.6259	ENSCGOP00000031234.1	ENSCGOG00000014601	ENSGACG00000018445	thg1l	4	0.990033
TRINITY_DN47317_c0_g1::TRINITY_DN47317_c0_g1_i1::g.72093::m.72093	ENSLBEP00000029557.1	ENSLBEG00000022368	ENSGACG00000018444	adam19b	4	1
TRINITY_DN20893_c0_g1::TRINITY_DN20893_c0_g1_i2::g.18888::m.18888	ENSGACP00000024378.1	ENSGACG00000018441	ENSGACG00000018441	uap1l1	3	0.966601
TRINITY_DN2478_c0_g2::TRINITY_DN2478_c0_g2_i1::g.1652::m.1652	ENSLBEP00000029701.1	ENSLBEG00000022450	ENSGACG00000018440	ppp2r2ca	4	0.550336
TRINITY_DN68567_c1_g1::TRINITY_DN68567_c1_g1_i1::g.118765::m.118765	ENSGACP00000024376.1	ENSGACG00000018439	ENSGACG00000018439	rpl26	4	1
TRINITY_DN46426_c0_g1::TRINITY_DN46426_c0_g1_i1::g.67069::m.67069	ENSGACP00000024377.1	ENSGACG00000018437	ENSGACG00000018437	zdhhc12b	3	0.996324
TRINITY_DN45256_c0_g1::TRINITY_DN45256_c0_g1_i1::g.60986::m.60986	ENSGACP00000024373.1	ENSGACG00000018435	ENSGACG00000018435	bnip1a	4	0.995652
TRINITY_DN12039_c0_g1::TRINITY_DN12039_c0_g1_i1::g.7207::m.7207	ENSCGOP00000044156.1	ENSCGOG00000019853	ENSGACG00000018434	rtn4rl2a	4	1
TRINITY_DN61409_c0_g1::TRINITY_DN61409_c0_g1_i1::g.116880::m.116880	ENSCGOP00000030298.1	ENSCGOG00000014075	ENSGACG00000018432	STC2	4	0.839161
TRINITY_DN6816_c0_g1::TRINITY_DN6816_c0_g1_i1::g.4036::m.4036	ENSLBEP00000026189.1	ENSLBEG00000019912	ENSGACG00000018428	pkn3	3	1
TRINITY_DN37829_c0_g1::TRINITY_DN37829_c0_g1_i1::g.36984::m.36984	ENSGACP00000024357.1	ENSGACG00000018427	ENSGACG00000018427	setb	3	1
TRINITY_DN7704_c0_g1::TRINITY_DN7704_c0_g1_i1::g.4803::m.4803	ENSLCRP00005022637.1	ENSLCRG00005009133	ENSGACG00000018426	cabp2a	1	0.822086
TRINITY_DN49927_c0_g2::TRINITY_DN49927_c0_g2_i3::g.93599::m.93599	ENSLCRP00005063908.1	ENSLCRG00005023410	ENSGACG00000018424	wdr34	2	0.693654
TRINITY_DN47662_c0_g2::TRINITY_DN47662_c0_g2_i4::g.74513::m.74513	ENSCGOP00000030154.1	ENSCGOG00000013719	ENSGACG00000018422	cpeb4a	4	1
TRINITY_DN67405_c0_g1::TRINITY_DN67405_c0_g1_i1::g.118404::m.118404	ENSCGOP00000029328.1	ENSCGOG00000013709	ENSGACG00000018421		4	0.571429
TRINITY_DN20662_c0_g1::TRINITY_DN20662_c0_g1_i1::g.12317::m.12317	ENSLCRP00005057681.1	ENSLCRG00005021427	ENSGACG00000018420	DRD1(1ofmany)	4	0.581769
TRINITY_DN75507_c0_g1::TRINITY_DN75507_c0_g1_i1::g.100601::m.100601	ENSLCRP00005057678.1	ENSLCRG00005021425	ENSGACG00000018419	nek12	4	0.579634
TRINITY_DN68961_c0_g1::TRINITY_DN68961_c0_g1_i1::g.118957::m.118957	ENSLBEP00000030457.1	ENSLBEG00000023007	ENSGACG00000018418	pin4	4	0.992188
TRINITY_DN51493_c0_g1::TRINITY_DN51493_c0_g1_i1::g.113272::m.113272	ENSGACP00000024342.2	ENSGACG00000018417	ENSGACG00000018417	faf2	4	1
TRINITY_DN35650_c0_g3::TRINITY_DN35650_c0_g3_i1::g.69486::m.69486	ENSGACP00000024354.1	ENSGACG00000018416	ENSGACG00000018416		1	0.989011
TRINITY_DN47047_c0_g1::TRINITY_DN47047_c0_g1_i1::g.70312::m.70312	ENSGACP00000024339.1	ENSGACG00000018413	ENSGACG00000018413	rnf44	4	1
TRINITY_DN35468_c1_g1::TRINITY_DN35468_c1_g1_i1::g.68328::m.68328	ENSGACP00000024336.1	ENSGACG00000018412	ENSGACG00000018412		1	0.582418
TRINITY_DN26888_c0_g3::TRINITY_DN26888_c0_g3_i1::g.19479::m.19479	ENSGACP00000024333.1	ENSGACG00000018410	ENSGACG00000018410	pcdh18a	4	0.898526
TRINITY_DN28364_c0_g1::TRINITY_DN28364_c0_g1_i1::g.21269::m.21269	ENSLBEP00000034530.1	ENSLBEG00000025953	ENSGACG00000018409	pcdh10a	4	0.573958
TRINITY_DN34673_c0_g1::TRINITY_DN34673_c0_g1_i1::g.30565::m.30565	ENSGACP00000024331.1	ENSGACG00000018407	ENSGACG00000018407	sncb	4	1
TRINITY_DN32349_c0_g1::TRINITY_DN32349_c0_g1_i1::g.26777::m.26777	ENSLCRP00005022708.1	ENSLCRG00005009162	ENSGACG00000018405	zgc:77739	4	0.995516
TRINITY_DN45871_c0_g1::TRINITY_DN45871_c0_g1_i1::g.63806::m.63806	ENSCGOP00000026987.1	ENSCGOG00000005144	ENSGACG00000018404	sptan1	4	1
TRINITY_DN42240_c2_g1::TRINITY_DN42240_c2_g1_i1::g.49297::m.49297	ENSCGOP00000009659.1	ENSCGOG00000004940	ENSGACG00000018402	scai	4	1
TRINITY_DN42076_c0_g1::TRINITY_DN42076_c0_g1_i1::g.48735::m.48735	ENSGACP00000024327.1	ENSGACG00000018401	ENSGACG00000018401	sclt1	4	1
TRINITY_DN21031_c0_g1::TRINITY_DN21031_c0_g1_i1::g.13156::m.13156	ENSLBEP00000015798.1	ENSLBEG00000012243	ENSGACG00000018400		3	1
TRINITY_DN11140_c0_g2::TRINITY_DN11140_c0_g2_i2::g.7674::m.7674	ENSLBEP00000025490.1	ENSLBEG00000019474	ENSGACG00000018397	MMP11	4	0.562372
TRINITY_DN35697_c0_g1::TRINITY_DN35697_c0_g1_i1::g.32308::m.32308	ENSGACP00000024318.1	ENSGACG00000018395	ENSGACG00000018395	smarcb1b	4	0.99734
TRINITY_DN40754_c0_g2::TRINITY_DN40754_c0_g2_i1::g.44661::m.44661	ENSGACP00000024316.1	ENSGACG00000018394	ENSGACG00000018394	derl2	4	1
TRINITY_DN19789_c0_g1::TRINITY_DN19789_c0_g1_i1::g.17389::m.17389	ENSGACP00000024317.1	ENSGACG00000018392	ENSGACG00000018392	chrna6	2	0.607759
TRINITY_DN13150_c0_g1::TRINITY_DN13150_c0_g1_i1::g.7837::m.7837	ENSLBEP00000036842.1	ENSLBEG00000027527	ENSGACG00000018391	ctnna1	4	1
TRINITY_DN32800_c0_g1::TRINITY_DN32800_c0_g1_i1::g.51744::m.51744	ENSLCRP00005056524.1	ENSLCRG00005021032	ENSGACG00000018390	mchr2	3	0.62536
TRINITY_DN8817_c0_g2::TRINITY_DN8817_c0_g2_i1::g.5872::m.5872	ENSLBEP00000029554.1	ENSLBEG00000022357	ENSGACG00000018388	pdzph1	3	1
TRINITY_DN49254_c0_g1::TRINITY_DN49254_c0_g1_i4::g.86294::m.86294	ENSGACP00000024308.1	ENSGACG00000018387	ENSGACG00000018387	tspan17	4	1
TRINITY_DN37751_c0_g1::TRINITY_DN37751_c0_g1_i1::g.36768::m.36768	ENSGACP00000024305.1	ENSGACG00000018386	ENSGACG00000018386		1	0.971591
TRINITY_DN47507_c0_g2::TRINITY_DN47507_c0_g2_i1::g.73472::m.73472	ENSLBEP00000029568.1	ENSLBEG00000022380	ENSGACG00000018385	zgc:194281	3	0.995327
TRINITY_DN47850_c0_g1::TRINITY_DN47850_c0_g1_i1::g.75935::m.75935	ENSCGOP00000021034.1	ENSCGOG00000010162	ENSGACG00000018384		4	1
TRINITY_DN44016_c1_g1::TRINITY_DN44016_c1_g1_i1::g.55770::m.55770	ENSGACP00000024302.1	ENSGACG00000018383	ENSGACG00000018383	dctn4	4	1
TRINITY_DN92595_c0_g1::TRINITY_DN92595_c0_g1_i1::g.126901::m.126901	ENSGACP00000024311.1	ENSGACG00000018382	ENSGACG00000018382	chrnb5a	4	1
TRINITY_DN21874_c0_g1::TRINITY_DN21874_c0_g1_i1::g.13730::m.13730	ENSGACP00000024303.1	ENSGACG00000018381	ENSGACG00000018381	pomk	2	0.897661
TRINITY_DN35846_c0_g1::TRINITY_DN35846_c0_g1_i1::g.32550::m.32550	ENSGACP00000024300.1	ENSGACG00000018380	ENSGACG00000018380	rnf38	3	0.780083
TRINITY_DN41523_c0_g1::TRINITY_DN41523_c0_g1_i1::g.46897::m.46897	ENSCGOP00000020397.1	ENSCGOG00000009880	ENSGACG00000018379	gpx3	4	1
TRINITY_DN39772_c0_g1::TRINITY_DN39772_c0_g1_i1::g.41784::m.41784	ENSGACP00000024297.1	ENSGACG00000018377	ENSGACG00000018377	pi4k2b	4	1
TRINITY_DN32922_c0_g1::TRINITY_DN32922_c0_g1_i1::g.52420::m.52420	ENSLBEP00000029453.1	ENSLBEG00000022260	ENSGACG00000018375	pam	4	1
TRINITY_DN44448_c1_g2::TRINITY_DN44448_c1_g2_i1::g.57602::m.57602	ENSLCRP00005056466.1	ENSLCRG00005021012	ENSGACG00000018374	tnip1	4	1
TRINITY_DN32060_c0_g2::TRINITY_DN32060_c0_g2_i1::g.26383::m.26383	ENSLCRP00005006996.1	ENSLCRG00005003487	ENSGACG00000018373	june	4	0.636364
TRINITY_DN39417_c0_g1::TRINITY_DN39417_c0_g1_i1::g.40912::m.40912	ENSGACP00000024289.1	ENSGACG00000018371	ENSGACG00000018371	THAP1	4	0.694064
TRINITY_DN44417_c0_g1::TRINITY_DN44417_c0_g1_i1::g.57391::m.57391	ENSLBEP00000028758.1	ENSLBEG00000021696	ENSGACG00000018369	wdr91	4	0.995851
TRINITY_DN45850_c0_g1::TRINITY_DN45850_c0_g1_i1::g.63591::m.63591	ENSLBEP00000032038.1	ENSLBEG00000024171	ENSGACG00000018368	SLC27A3	4	0.998384
TRINITY_DN42473_c0_g1::TRINITY_DN42473_c0_g1_i1::g.50075::m.50075	ENSCGOP00000019957.1	ENSCGOG00000004344	ENSGACG00000018367	anxa6	4	1
TRINITY_DN49871_c2_g2::TRINITY_DN49871_c2_g2_i2::g.93056::m.93056	ENSGACP00000024287.1	ENSGACG00000018366	ENSGACG00000018366	cpz	4	1
TRINITY_DN92809_c0_g1::TRINITY_DN92809_c0_g1_i1::g.126966::m.126966	ENSGACP00000024280.1	ENSGACG00000018364	ENSGACG00000018364	adra2c	4	0.516373
TRINITY_DN26893_c0_g1::TRINITY_DN26893_c0_g1_i1::g.19483::m.19483	ENSCGOP00000046163.1	ENSCGOG00000020706	ENSGACG00000018363	prrc1	4	0.754023
TRINITY_DN46566_c3_g1::TRINITY_DN46566_c3_g1_i1::g.67946::m.67946	ENSLBEP00000037163.1	ENSLBEG00000027738	ENSGACG00000018362		4	1
TRINITY_DN78732_c0_g1::TRINITY_DN78732_c0_g1_i1::g.121967::m.121967	ENSLCRP00005028766.1	ENSLCRG00005011373	ENSGACG00000018360	lrpap1	4	1
TRINITY_DN22398_c0_g1::TRINITY_DN22398_c0_g1_i1::g.14202::m.14202	ENSGACP00000024276.2	ENSGACG00000018359	ENSGACG00000018359	n4bp3	4	1
TRINITY_DN30184_c1_g1::TRINITY_DN30184_c1_g1_i1::g.40527::m.40527	ENSCGOP00000042506.1	ENSCGOG00000019206	ENSGACG00000018358	dok7	4	0.735656
TRINITY_DN45262_c0_g1::TRINITY_DN45262_c0_g1_i1::g.61005::m.61005	ENSLBEP00000037201.1	ENSLBEG00000027771	ENSGACG00000018357	rmnd5b	4	0.997449
TRINITY_DN47358_c0_g2::TRINITY_DN47358_c0_g2_i1::g.72419::m.72419	ENSCGOP00000042502.1	ENSCGOG00000019201	ENSGACG00000018356	rgs12b	4	0.762931
TRINITY_DN12419_c0_g1::TRINITY_DN12419_c0_g1_i1::g.7428::m.7428	ENSCGOP00000007280.1	ENSCGOG00000003718	ENSGACG00000018355	hbegfa	3	1
TRINITY_DN50174_c0_g1::TRINITY_DN50174_c0_g1_i1::g.96302::m.96302	ENSLBEP00000037244.1	ENSLBEG00000027799	ENSGACG00000018354	rufy1	4	1
TRINITY_DN48029_c3_g1::TRINITY_DN48029_c3_g1_i1::g.77433::m.77433	ENSLBEP00000031943.1	ENSLBEG00000024106	ENSGACG00000018353	lmnb1	4	1
TRINITY_DN46787_c3_g1::TRINITY_DN46787_c3_g1_i10::g.69096::m.69096	ENSCGOP00000007016.1	ENSCGOG00000003588	ENSGACG00000018352	hnrnph1	4	1
TRINITY_DN40724_c0_g1::TRINITY_DN40724_c0_g1_i10::g.44619::m.44619	ENSGACP00000024261.2	ENSGACG00000018351	ENSGACG00000018351	ankhd1	4	1
TRINITY_DN43311_c0_g1::TRINITY_DN43311_c0_g1_i1::g.52992::m.52992	ENSLBEP00000037443.1	ENSLBEG00000027952	ENSGACG00000018350	higd2a	3	1
TRINITY_DN49724_c1_g1::TRINITY_DN49724_c1_g1_i1::g.91481::m.91481	ENSLBEP00000031823.1	ENSLBEG00000024020	ENSGACG00000018349	slc27a6	4	0.998397
TRINITY_DN43311_c0_g1::TRINITY_DN43311_c0_g1_i1::g.52991::m.52991	ENSLBEP00000037434.1	ENSLBEG00000027939	ENSGACG00000018348	cltb	4	1
TRINITY_DN51008_c2_g1::TRINITY_DN51008_c2_g1_i1::g.110219::m.110219	ENSLBEP00000015092.1	ENSLBEG00000011611	ENSGACG00000018347	htt	4	1
TRINITY_DN34917_c0_g1::TRINITY_DN34917_c0_g1_i1::g.30958::m.30958	ENSGACP00000024254.1	ENSGACG00000018346	ENSGACG00000018346	grk4	4	0.998276
TRINITY_DN44860_c0_g1::TRINITY_DN44860_c0_g1_i1::g.59282::m.59282	ENSGACP00000024252.1	ENSGACG00000018344	ENSGACG00000018344	pdlim7	4	1
TRINITY_DN48933_c0_g1::TRINITY_DN48933_c0_g1_i2::g.83961::m.83961	ENSLCRP00005063325.1	ENSLCRG00005022832	ENSGACG00000018343	slc12a2	4	1
TRINITY_DN46540_c0_g2::TRINITY_DN46540_c0_g2_i1::g.67720::m.67720	ENSLBEP00000032049.1	ENSLBEG00000024140	ENSGACG00000018336	ldb1b	4	1
TRINITY_DN33829_c0_g1::TRINITY_DN33829_c0_g1_i1::g.29337::m.29337	ENSLCRP00005063532.1	ENSLCRG00005023301	ENSGACG00000018335	mapkap1	4	0.996234
TRINITY_DN36442_c0_g1::TRINITY_DN36442_c0_g1_i1::g.33761::m.33761	ENSGACP00000024240.1	ENSGACG00000018334	ENSGACG00000018334	DDX41	4	0.998379
TRINITY_DN36260_c0_g1::TRINITY_DN36260_c0_g1_i1::g.33407::m.33407	ENSLCRP00005006604.1	ENSLCRG00005003267	ENSGACG00000018333	armh3	3	0.998551
TRINITY_DN42835_c0_g1::TRINITY_DN42835_c0_g1_i1::g.51427::m.51427	ENSGACP00000024238.1	ENSGACG00000018332	ENSGACG00000018332	fam193b	3	1
TRINITY_DN15200_c0_g1::TRINITY_DN15200_c0_g1_i1::g.8833::m.8833	ENSGACP00000024235.1	ENSGACG00000018331	ENSGACG00000018331	mxd3	4	1
TRINITY_DN11021_c0_g1::TRINITY_DN11021_c0_g1_i1::g.6567::m.6567	ENSLBEP00000031062.1	ENSLBEG00000023456	ENSGACG00000018329	mvb12ba	3	0.996622
TRINITY_DN42614_c0_g1::TRINITY_DN42614_c0_g1_i1::g.50768::m.50768	ENSGACP00000024232.1	ENSGACG00000018328	ENSGACG00000018328	jupa	4	1
TRINITY_DN49411_c1_g2::TRINITY_DN49411_c1_g2_i1::g.87901::m.87901	ENSLCRP00005007744.1	ENSLCRG00005003733	ENSGACG00000018327	si:dkey-28e7.3	4	0.773196
TRINITY_DN88780_c0_g1::TRINITY_DN88780_c0_g1_i1::g.125200::m.125200	ENSLBEP00000037673.1	ENSLBEG00000028113	ENSGACG00000018325	prelid1a	4	0.995261
TRINITY_DN10475_c0_g1::TRINITY_DN10475_c0_g1_i1::g.6172::m.6172	ENSLBEP00000037678.1	ENSLBEG00000028119	ENSGACG00000018324	npy7r	4	0.997312
TRINITY_DN48514_c0_g1::TRINITY_DN48514_c0_g1_i1::g.80596::m.80596	ENSCGOP00000044432.1	ENSCGOG00000019963	ENSGACG00000018322		4	0.997701
TRINITY_DN76264_c0_g1::TRINITY_DN76264_c0_g1_i1::g.121444::m.121444	ENSCGOP00000044260.1	ENSCGOG00000019882	ENSGACG00000018320	flt4	4	0.655922
TRINITY_DN48331_c0_g1::TRINITY_DN48331_c0_g1_i1::g.79491::m.79491	ENSLBEP00000037830.1	ENSLBEG00000028234	ENSGACG00000018319	ergic1	4	0.996564
TRINITY_DN37660_c0_g1::TRINITY_DN37660_c0_g1_i1::g.36583::m.36583	ENSLCRP00005036771.1	ENSLCRG00005014333	ENSGACG00000018318	dusp1	4	1
TRINITY_DN47848_c0_g2::TRINITY_DN47848_c0_g2_i1::g.75638::m.75638	ENSLBEP00000037859.1	ENSLBEG00000028249	ENSGACG00000018316	neurl1b	4	1
TRINITY_DN36463_c0_g1::TRINITY_DN36463_c0_g1_i1::g.33762::m.33762	ENSGACP00000024208.1	ENSGACG00000018313	ENSGACG00000018313		1	1
TRINITY_DN40753_c0_g1::TRINITY_DN40753_c0_g1_i1::g.44460::m.44460	ENSGACP00000024204.1	ENSGACG00000018312	ENSGACG00000018312		3	0.995745
TRINITY_DN4098_c0_g1::TRINITY_DN4098_c0_g1_i1::g.2522::m.2522	ENSCGOP00000043877.1	ENSCGOG00000019741	ENSGACG00000018311	eda	4	0.997305
TRINITY_DN12025_c0_g1::TRINITY_DN12025_c0_g1_i1::g.7199::m.7199	ENSLBEP00000012093.1	ENSLBEG00000009308	ENSGACG00000018310	krt15	4	0.691099
TRINITY_DN22016_c0_g1::TRINITY_DN22016_c0_g1_i1::g.13893::m.13893	ENSLBEP00000030938.1	ENSLBEG00000023359	ENSGACG00000018309	psmb7	4	0.996403
TRINITY_DN49021_c1_g3::TRINITY_DN49021_c1_g3_i2::g.84659::m.84659	ENSLCRP00005063649.1	ENSLCRG00005023332	ENSGACG00000018307	dennd1a	4	1
TRINITY_DN45118_c0_g2::TRINITY_DN45118_c0_g2_i2::g.60463::m.60463	ENSLBEP00000030535.1	ENSLBEG00000023061	ENSGACG00000018305	fbxw2	4	0.997802
TRINITY_DN45784_c1_g1::TRINITY_DN45784_c1_g1_i1::g.63275::m.63275	ENSGACP00000024190.1	ENSGACG00000018302	ENSGACG00000018302	ralgps1	3	1
TRINITY_DN31532_c0_g1::TRINITY_DN31532_c0_g1_i1::g.25513::m.25513	ENSGACP00000024187.1	ENSGACG00000018299	ENSGACG00000018299	si:ch211-156l18.7	4	1
TRINITY_DN4898_c0_g1::TRINITY_DN4898_c0_g1_i1::g.2982::m.2982	ENSLCRP00005036756.1	ENSLCRG00005014329	ENSGACG00000018298	vma21	4	0.990385
TRINITY_DN26048_c0_g1::TRINITY_DN26048_c0_g1_i1::g.18371::m.18371	ENSLBEP00000012213.1	ENSLBEG00000009408	ENSGACG00000018297	smap1	2	0.971111
TRINITY_DN22413_c0_g1::TRINITY_DN22413_c0_g1_i1::g.14356::m.14356	ENSGACP00000024186.1	ENSGACG00000018294	ENSGACG00000018294	mbd2	4	0.996241
TRINITY_DN89912_c0_g1::TRINITY_DN89912_c0_g1_i1::g.125881::m.125881	ENSCGOP00000032559.1	ENSCGOG00000015159	ENSGACG00000018292	plp1a	4	0.995935
TRINITY_DN46563_c0_g1::TRINITY_DN46563_c0_g1_i1::g.67754::m.67754	ENSCGOP00000032554.1	ENSCGOG00000015156	ENSGACG00000018291	rab9b	4	0.990196
TRINITY_DN33494_c0_g1::TRINITY_DN33494_c0_g1_i1::g.28748::m.28748	ENSLBEP00000029054.1	ENSLBEG00000022005	ENSGACG00000018290	LYZ	4	1
TRINITY_DN44317_c0_g1::TRINITY_DN44317_c0_g1_i1::g.56972::m.56972	ENSLBEP00000014995.1	ENSLBEG00000011693	ENSGACG00000018289	fut11	4	1
TRINITY_DN43757_c0_g1::TRINITY_DN43757_c0_g1_i1::g.54719::m.54719	ENSGACP00000024168.1	ENSGACG00000018285	ENSGACG00000018285	nsdhl	4	1
TRINITY_DN29813_c0_g1::TRINITY_DN29813_c0_g1_i1::g.22806::m.22806	ENSGACP00000024165.1	ENSGACG00000018282	ENSGACG00000018282	dnajc25	4	1
TRINITY_DN32333_c0_g1::TRINITY_DN32333_c0_g1_i1::g.26744::m.26744	ENSLBEP00000015124.1	ENSLBEG00000011784	ENSGACG00000018281	cetn2	4	0.994286
TRINITY_DN32253_c0_g1::TRINITY_DN32253_c0_g1_i1::g.26556::m.26556	ENSCGOP00000008355.1	ENSCGOG00000004348	ENSGACG00000018280	spina	4	0.996154
TRINITY_DN27929_c0_g1::TRINITY_DN27929_c0_g1_i1::g.20847::m.20847	ENSCGOP00000032469.1	ENSCGOG00000015117	ENSGACG00000018279	gcna	4	0.531963
TRINITY_DN31342_c2_g1::TRINITY_DN31342_c2_g1_i1::g.45111::m.45111	ENSGACP00000024159.1	ENSGACG00000018276	ENSGACG00000018276	fgf8b	1	0.844037
TRINITY_DN48893_c0_g1::TRINITY_DN48893_c0_g1_i1::g.83519::m.83519	ENSLBEP00000015184.1	ENSLBEG00000011839	ENSGACG00000018273	ogt.1	4	1
TRINITY_DN25285_c0_g1::TRINITY_DN25285_c0_g1_i1::g.17446::m.17446	ENSGACP00000024155.1	ENSGACG00000018272	ENSGACG00000018272	poll	4	0.683186
TRINITY_DN31372_c0_g1::TRINITY_DN31372_c0_g1_i1::g.25129::m.25129	ENSGACP00000024154.1	ENSGACG00000018271	ENSGACG00000018271	rhogd	3	0.964072
TRINITY_DN47083_c0_g1::TRINITY_DN47083_c0_g1_i1::g.70707::m.70707	ENSLCRP00005047339.1	ENSLCRG00005017938	ENSGACG00000018269		3	0.871287
TRINITY_DN41414_c0_g1::TRINITY_DN41414_c0_g1_i1::g.46496::m.46496	ENSLBEP00000034723.1	ENSLBEG00000026094	ENSGACG00000018268	kctd12b	4	1
TRINITY_DN23727_c0_g1::TRINITY_DN23727_c0_g1_i1::g.15847::m.15847	ENSGACP00000024147.1	ENSGACG00000018266	ENSGACG00000018266	ccni	4	1
TRINITY_DN45288_c1_g2::TRINITY_DN45288_c1_g2_i1::g.60731::m.60731	ENSGACP00000024148.1	ENSGACG00000018264	ENSGACG00000018264	znf711	4	1
TRINITY_DN36762_c0_g1::TRINITY_DN36762_c0_g1_i1::g.34552::m.34552	ENSGACP00000024140.1	ENSGACG00000018263	ENSGACG00000018263	zgc:66447	4	1
TRINITY_DN32810_c0_g1::TRINITY_DN32810_c0_g1_i1::g.27598::m.27598	ENSCGOP00000017218.1	ENSCGOG00000008221	ENSGACG00000018262	as3mt	4	0.97619
TRINITY_DN49833_c1_g1::TRINITY_DN49833_c1_g1_i1::g.92645::m.92645	ENSCGOP00000017258.1	ENSCGOG00000008265	ENSGACG00000018261	cnnm2b	4	0.980723
TRINITY_DN39631_c0_g2::TRINITY_DN39631_c0_g2_i1::g.63034::m.63034	ENSGACP00000024134.1	ENSGACG00000018260	ENSGACG00000018260		1	0.515873
TRINITY_DN40239_c0_g1::TRINITY_DN40239_c0_g1_i1::g.43068::m.43068	ENSLBEP00000001800.1	ENSLBEG00000001337	ENSGACG00000018259	ccng2	4	1
TRINITY_DN42273_c0_g1::TRINITY_DN42273_c0_g1_i1::g.49373::m.49373	ENSLBEP00000034897.1	ENSLBEG00000026216	ENSGACG00000018258	prps1b	4	0.996885
TRINITY_DN27881_c0_g1::TRINITY_DN27881_c0_g1_i1::g.21720::m.21720	ENSLBEP00000001666.1	ENSLBEG00000001230	ENSGACG00000018257	wu:fj64h06	1	0.537736
TRINITY_DN44666_c0_g1::TRINITY_DN44666_c0_g1_i1::g.58427::m.58427	ENSLBEP00000035039.1	ENSLBEG00000026324	ENSGACG00000018252		2	1
TRINITY_DN8109_c0_g1::TRINITY_DN8109_c0_g1_i1::g.5201::m.5201	ENSLBEP00000034989.1	ENSLBEG00000026290	ENSGACG00000018249	si:ch211-153b23.5(1ofmany)	3	0.991111
TRINITY_DN50554_c1_g2::TRINITY_DN50554_c1_g2_i2::g.101760::m.101760	ENSLCRP00005046961.1	ENSLCRG00005017691	ENSGACG00000018248	WDR7	4	1
TRINITY_DN49495_c2_g1::TRINITY_DN49495_c2_g1_i1::g.88687::m.88687	ENSGACP00000024133.1	ENSGACG00000018247	ENSGACG00000018247	nt5c2b	4	0.980287
TRINITY_DN44756_c0_g1::TRINITY_DN44756_c0_g1_i1::g.58860::m.58860	ENSCGOP00000027664.1	ENSCGOG00000013017	ENSGACG00000018246		4	1
TRINITY_DN1485_c0_g1::TRINITY_DN1485_c0_g1_i1::g.1070::m.1070	ENSLCRP00005029277.1	ENSLCRG00005011616	ENSGACG00000018245	irg1l(1ofmany)	4	1
TRINITY_DN40918_c0_g2::TRINITY_DN40918_c0_g2_i1::g.45169::m.45169	ENSLBEP00000035119.1	ENSLBEG00000026378	ENSGACG00000018243	rlim	4	1
TRINITY_DN48462_c1_g1::TRINITY_DN48462_c1_g1_i4::g.80149::m.80149	ENSLBEP00000027910.1	ENSLBEG00000021165	ENSGACG00000018240	il11ra	2	1
TRINITY_DN46471_c0_g1::TRINITY_DN46471_c0_g1_i1::g.67271::m.67271	ENSGACP00000024117.1	ENSGACG00000018238	ENSGACG00000018238	taf5	4	1
TRINITY_DN46244_c0_g1::TRINITY_DN46244_c0_g1_i1::g.65563::m.65563	ENSLBEP00000028035.1	ENSLBEG00000021247	ENSGACG00000018236	rassf6	3	0.997118
TRINITY_DN32417_c0_g1::TRINITY_DN32417_c0_g1_i1::g.26876::m.26876	ENSLBEP00000028125.1	ENSLBEG00000021322	ENSGACG00000018232	lpar1	4	0.960452
TRINITY_DN42928_c0_g1::TRINITY_DN42928_c0_g1_i1::g.51760::m.51760	ENSLCRP00005029060.1	ENSLCRG00005010171	ENSGACG00000018231	abcb7	4	0.998661
TRINITY_DN44118_c0_g1::TRINITY_DN44118_c0_g1_i1::g.56111::m.56111	ENSLCRP00005005006.1	ENSLCRG00005002574	ENSGACG00000018230		4	0.944385
TRINITY_DN48126_c0_g2::TRINITY_DN48126_c0_g2_i1::g.77929::m.77929	ENSGACP00000024101.1	ENSGACG00000018229	ENSGACG00000018229	uprt	4	1
TRINITY_DN37519_c1_g1::TRINITY_DN37519_c1_g1_i1::g.36252::m.36252	ENSGACP00000024100.1	ENSGACG00000018228	ENSGACG00000018228	SMURF2	4	1
TRINITY_DN51070_c2_g1::TRINITY_DN51070_c2_g1_i1::g.111348::m.111348	ENSLCRP00005012171.1	ENSLCRG00005002410	ENSGACG00000018227		4	1
TRINITY_DN48126_c0_g1::TRINITY_DN48126_c0_g1_i1::g.77927::m.77927	ENSLBEP00000035233.1	ENSLBEG00000026448	ENSGACG00000018224	zdhhc15b	4	1
TRINITY_DN45516_c1_g1::TRINITY_DN45516_c1_g1_i1::g.62072::m.62072	ENSGACP00000024091.1	ENSGACG00000018223	ENSGACG00000018223	TEX2	4	0.892186
TRINITY_DN47891_c1_g1::TRINITY_DN47891_c1_g1_i1::g.76116::m.76116	ENSLBEP00000003655.1	ENSLBEG00000002842	ENSGACG00000018220	card14	4	1
TRINITY_DN45519_c0_g1::TRINITY_DN45519_c0_g1_i1::g.62087::m.62087	ENSLBEP00000003687.1	ENSLBEG00000002859	ENSGACG00000018219	CBX4(1ofmany)	4	1
TRINITY_DN27382_c0_g1::TRINITY_DN27382_c0_g1_i1::g.20190::m.20190	ENSLBEP00000035329.1	ENSLBEG00000026519	ENSGACG00000018218	atrx	4	0.778846
TRINITY_DN37626_c0_g1::TRINITY_DN37626_c0_g1_i1::g.36515::m.36515	ENSLBEP00000028541.1	ENSLBEG00000021549	ENSGACG00000018217	UNC13B	3	1
TRINITY_DN30668_c0_g1::TRINITY_DN30668_c0_g1_i1::g.23984::m.23984	ENSLCRP00005058972.1	ENSLCRG00005021873	ENSGACG00000018216	cbx8b	4	0.671123
TRINITY_DN66723_c0_g1::TRINITY_DN66723_c0_g1_i1::g.118276::m.118276	ENSGACP00000024080.1	ENSGACG00000018215	ENSGACG00000018215	si:dkey-31g6.6	4	0.98913
TRINITY_DN43600_c0_g1::TRINITY_DN43600_c0_g1_i1::g.54048::m.54048	ENSCGOP00000022726.1	ENSCGOG00000009757	ENSGACG00000018214	kif3a	4	1
TRINITY_DN49209_c0_g1::TRINITY_DN49209_c0_g1_i2::g.86003::m.86003	ENSGACP00000024078.1	ENSGACG00000018213	ENSGACG00000018213		1	1
TRINITY_DN47465_c0_g1::TRINITY_DN47465_c0_g1_i1::g.73190::m.73190	ENSGACP00000024079.1	ENSGACG00000018212	ENSGACG00000018212	dgke	4	1
TRINITY_DN50372_c0_g2::TRINITY_DN50372_c0_g2_i1::g.99131::m.99131	ENSCGOP00000012504.1	ENSCGOG00000006149	ENSGACG00000018210	trim25(1ofmany)	3	0.816327
TRINITY_DN49556_c4_g1::TRINITY_DN49556_c4_g1_i1::g.89651::m.89651	ENSCGOP00000020002.1	ENSCGOG00000009555	ENSGACG00000018209	nr3c1	4	1
TRINITY_DN37110_c1_g2::TRINITY_DN37110_c1_g2_i1::g.89007::m.89007	ENSCGOP00000012515.1	ENSCGOG00000006150	ENSGACG00000018208	trim25(1ofmany)	4	0.501377
TRINITY_DN12212_c0_g1::TRINITY_DN12212_c0_g1_i1::g.7299::m.7299	ENSLCRP00005015850.1	ENSLCRG00005006666	ENSGACG00000018207	fgf1a	4	0.962264
TRINITY_DN47207_c0_g1::TRINITY_DN47207_c0_g1_i2::g.71382::m.71382	ENSLBEP00000004014.1	ENSLBEG00000003080	ENSGACG00000018206		4	1
TRINITY_DN23927_c0_g1::TRINITY_DN23927_c0_g1_i1::g.24252::m.24252	ENSLBEP00000028601.1	ENSLBEG00000021649	ENSGACG00000018203	pigo	3	1
TRINITY_DN34457_c0_g2::TRINITY_DN34457_c0_g2_i1::g.30328::m.30328	ENSGACP00000024058.1	ENSGACG00000018199	ENSGACG00000018199	prkab1a	3	0.99635
TRINITY_DN50020_c1_g4::TRINITY_DN50020_c1_g4_i1::g.94463::m.94463	ENSLBEP00000017084.1	ENSLBEG00000013183	ENSGACG00000018198	ENDOV	4	0.996047
TRINITY_DN38717_c0_g2::TRINITY_DN38717_c0_g2_i1::g.38986::m.38986	ENSLBEP00000017058.1	ENSLBEG00000013151	ENSGACG00000018197		4	0.836879
TRINITY_DN23297_c0_g1::TRINITY_DN23297_c0_g1_i1::g.23338::m.23338	ENSLBEP00000028695.1	ENSLBEG00000021740	ENSGACG00000018196	PLA2G1B	4	0.993333
TRINITY_DN50334_c0_g2::TRINITY_DN50334_c0_g2_i1::g.98516::m.98516	ENSLBEP00000017019.1	ENSLBEG00000013070	ENSGACG00000018193	rptor	4	1
TRINITY_DN38828_c0_g1::TRINITY_DN38828_c0_g1_i2::g.57021::m.57021	ENSGACP00000024042.1	ENSGACG00000018190	ENSGACG00000018190		1	1
TRINITY_DN13357_c0_g1::TRINITY_DN13357_c0_g1_i1::g.7931::m.7931	ENSLBEP00000029526.1	ENSLBEG00000021956	ENSGACG00000018189	rxraa	4	0.587766
TRINITY_DN42252_c3_g1::TRINITY_DN42252_c3_g1_i1::g.49437::m.49437	ENSGACP00000024055.1	ENSGACG00000018188	ENSGACG00000018188	hspa4b	4	1
TRINITY_DN14773_c0_g1::TRINITY_DN14773_c0_g1_i1::g.8540::m.8540	ENSGACP00000024034.1	ENSGACG00000018186	ENSGACG00000018186	gdf9	4	1
TRINITY_DN39630_c0_g2::TRINITY_DN39630_c0_g2_i1::g.41503::m.41503	ENSLBEP00000016838.1	ENSLBEG00000012973	ENSGACG00000018185	p4hb	4	1
TRINITY_DN44771_c0_g1::TRINITY_DN44771_c0_g1_i1::g.58920::m.58920	ENSLBEP00000029695.1	ENSLBEG00000022445	ENSGACG00000018182	wdr5	4	1
TRINITY_DN14431_c0_g1::TRINITY_DN14431_c0_g1_i1::g.8451::m.8451	ENSGACP00000024031.1	ENSGACG00000018181	ENSGACG00000018181	sept8b	4	0.571046
TRINITY_DN50599_c0_g1::TRINITY_DN50599_c0_g1_i1::g.94337::m.94337	ENSLBEP00000029724.1	ENSLBEG00000022487	ENSGACG00000018180		4	0.786765
TRINITY_DN49813_c0_g2::TRINITY_DN49813_c0_g2_i1::g.92390::m.92390	ENSGACP00000024019.1	ENSGACG00000018179	ENSGACG00000018179	vav2	4	1
TRINITY_DN102050_c0_g1::TRINITY_DN102050_c0_g1_i1::g.129872::m.129872	ENSCGOP00000022982.1	ENSCGOG00000010984	ENSGACG00000018178		1	0.810606
TRINITY_DN20089_c0_g1::TRINITY_DN20089_c0_g1_i1::g.11876::m.11876	ENSGACP00000024017.1	ENSGACG00000018177	ENSGACG00000018177	si:ch211-127i16.2	3	1
TRINITY_DN20844_c0_g1::TRINITY_DN20844_c0_g1_i1::g.12629::m.12629	ENSLBEP00000035913.1	ENSLBEG00000026921	ENSGACG00000018175	ccng1	4	0.993333
TRINITY_DN1201_c0_g1::TRINITY_DN1201_c0_g1_i1::g.798::m.798	ENSLCRP00005033868.1	ENSLCRG00005013292	ENSGACG00000018174		4	1
TRINITY_DN48389_c0_g1::TRINITY_DN48389_c0_g1_i1::g.79682::m.79682	ENSGACP00000024012.1	ENSGACG00000018173	ENSGACG00000018173	tmem230a	4	1
TRINITY_DN28536_c0_g1::TRINITY_DN28536_c0_g1_i1::g.21559::m.21559	ENSCGOP00000054473.1	ENSCGOG00000023837	ENSGACG00000018172	adra1ab	4	0.751082
TRINITY_DN16038_c0_g1::TRINITY_DN16038_c0_g1_i1::g.9362::m.9362	ENSLBEP00000035928.1	ENSLBEG00000026933	ENSGACG00000018171	nudcd2	4	0.993671
TRINITY_DN8316_c0_g1::TRINITY_DN8316_c0_g1_i1::g.5290::m.5290	ENSGACP00000024016.1	ENSGACG00000018170	ENSGACG00000018170		4	0.932039
TRINITY_DN32930_c1_g1::TRINITY_DN32930_c1_g1_i1::g.27808::m.27808	ENSCGOP00000022993.1	ENSCGOG00000010989	ENSGACG00000018168	ppp1r12c	3	0.60913
TRINITY_DN46492_c0_g1::TRINITY_DN46492_c0_g1_i1::g.67354::m.67354	ENSLBEP00000030553.1	ENSLBEG00000023014	ENSGACG00000018166	dpysl2b	4	0.519164
TRINITY_DN103624_c0_g1::TRINITY_DN103624_c0_g1_i1::g.130434::m.130434	ENSLBEP00000021109.1	ENSLBEG00000016209	ENSGACG00000018165	QPRT	4	0.989744
TRINITY_DN21496_c0_g1::TRINITY_DN21496_c0_g1_i1::g.13375::m.13375	ENSLBEP00000030575.1	ENSLBEG00000023100	ENSGACG00000018162	bnip3lb	4	1
TRINITY_DN50013_c1_g1::TRINITY_DN50013_c1_g1_i1::g.94384::m.94384	ENSGACP00000024000.1	ENSGACG00000018161	ENSGACG00000018161	atp7a	4	1
TRINITY_DN93652_c0_g1::TRINITY_DN93652_c0_g1_i1::g.127191::m.127191	ENSGACP00000023999.1	ENSGACG00000018160	ENSGACG00000018160	PLA2G12B(1ofmany)	4	1
TRINITY_DN6738_c0_g1::TRINITY_DN6738_c0_g1_i1::g.4007::m.4007	ENSLCRP00005043938.1	ENSLCRG00005016825	ENSGACG00000018159	sfxn1	4	0.996904
TRINITY_DN50157_c1_g1::TRINITY_DN50157_c1_g1_i2::g.96240::m.96240	ENSLBEP00000030637.1	ENSLBEG00000023123	ENSGACG00000018156	ppp2r2ab	4	0.997758
TRINITY_DN50422_c3_g1::TRINITY_DN50422_c3_g1_i1::g.100093::m.100093	ENSLCRP00005000588.1	ENSLCRG00005000352	ENSGACG00000018155	scrn2	4	1
TRINITY_DN35798_c0_g1::TRINITY_DN35798_c0_g1_i1::g.32478::m.32478	ENSLCRP00005000609.1	ENSLCRG00005000362	ENSGACG00000018153	cwc25	4	1
TRINITY_DN12609_c0_g1::TRINITY_DN12609_c0_g1_i1::g.7515::m.7515	ENSGACP00000023994.1	ENSGACG00000018152	ENSGACG00000018152	ppp2ca	4	0.996785
TRINITY_DN80843_c0_g1::TRINITY_DN80843_c0_g1_i1::g.123078::m.123078	ENSLCRP00005000624.1	ENSLCRG00005000367	ENSGACG00000018151	psmb3	4	0.995146
TRINITY_DN42405_c4_g1::TRINITY_DN42405_c4_g1_i1::g.49895::m.49895	ENSGACP00000023988.1	ENSGACG00000018150	ENSGACG00000018150	gsna	4	1
TRINITY_DN8871_c0_g1::TRINITY_DN8871_c0_g1_i1::g.5515::m.5515	ENSLBEP00000006206.1	ENSLBEG00000004708	ENSGACG00000018149	atp5po	4	1
TRINITY_DN59455_c0_g1::TRINITY_DN59455_c0_g1_i1::g.116024::m.116024	ENSLBEP00000006244.1	ENSLBEG00000004811	ENSGACG00000018148	si:ch1073-44g3.1	2	0.995536
TRINITY_DN49876_c4_g1::TRINITY_DN49876_c4_g1_i1::g.93109::m.93109	ENSLBEP00000006346.1	ENSLBEG00000004868	ENSGACG00000018147		3	1
TRINITY_DN17434_c0_g12::TRINITY_DN17434_c0_g12_i1::g.14023::m.14023	ENSLBEP00000030829.1	ENSLBEG00000023276	ENSGACG00000018146	stom	4	0.996587
TRINITY_DN44961_c0_g1::TRINITY_DN44961_c0_g1_i1::g.59841::m.59841	ENSGACP00000023973.1	ENSGACG00000018144	ENSGACG00000018144	slu7	4	1
TRINITY_DN31706_c0_g1::TRINITY_DN31706_c0_g1_i1::g.25782::m.25782	ENSCGOP00000005460.1	ENSCGOG00000002913	ENSGACG00000018143	c1qtnf2	3	0.996599
TRINITY_DN45184_c0_g1::TRINITY_DN45184_c0_g1_i1::g.60656::m.60656	ENSLCRP00005048688.1	ENSLCRG00005018396	ENSGACG00000018142	gtf3c4	3	1
TRINITY_DN99161_c0_g1::TRINITY_DN99161_c0_g1_i1::g.128554::m.128554	ENSGACP00000023970.1	ENSGACG00000018141	ENSGACG00000018141	ccnjl	4	1
TRINITY_DN26138_c0_g1::TRINITY_DN26138_c0_g1_i1::g.18531::m.18531	ENSLCRP00005043657.1	ENSLCRG00005016728	ENSGACG00000018140	FABP6(1ofmany)	4	0.984127
TRINITY_DN36860_c0_g1::TRINITY_DN36860_c0_g1_i1::g.34797::m.34797	ENSLBEP00000006471.1	ENSLBEG00000004981	ENSGACG00000018139	adra1bb	4	1
TRINITY_DN4054_c0_g1::TRINITY_DN4054_c0_g1_i1::g.2483::m.2483	ENSCGOP00000005365.1	ENSCGOG00000002850	ENSGACG00000018137	egr1	4	1
TRINITY_DN50127_c3_g1::TRINITY_DN50127_c3_g1_i1::g.95762::m.95762	ENSGACP00000023967.1	ENSGACG00000018136	ENSGACG00000018136	tsc1b	4	1
TRINITY_DN39171_c1_g2::TRINITY_DN39171_c1_g2_i1::g.40211::m.40211	ENSLCRP00005001094.1	ENSLCRG00005000406	ENSGACG00000018135	PIP4K2B	4	0.778589
TRINITY_DN39406_c0_g1::TRINITY_DN39406_c0_g1_i1::g.40873::m.40873	ENSGACP00000023961.1	ENSGACG00000018133	ENSGACG00000018133	reep2	4	0.934783
TRINITY_DN39924_c1_g1::TRINITY_DN39924_c1_g1_i1::g.42109::m.42109	ENSLBEP00000026631.1	ENSLBEG00000020264	ENSGACG00000018132	gtf3c5	4	1
TRINITY_DN48719_c1_g1::TRINITY_DN48719_c1_g1_i1::g.82220::m.82220	ENSGACP00000023958.1	ENSGACG00000018131	ENSGACG00000018131	kdm3b	4	1
TRINITY_DN50452_c0_g1::TRINITY_DN50452_c0_g1_i1::g.100398::m.100398	ENSLBEP00000026564.1	ENSLBEG00000020150	ENSGACG00000018130	CEL(1ofmany)	4	1
TRINITY_DN26248_c0_g2::TRINITY_DN26248_c0_g2_i1::g.18606::m.18606	ENSLBEP00000006630.1	ENSLBEG00000005122	ENSGACG00000018129	spon2a	4	0.997006
TRINITY_DN23168_c0_g1::TRINITY_DN23168_c0_g1_i1::g.15232::m.15232	ENSLCRP00005001132.1	ENSLCRG00005000539	ENSGACG00000018128	PCGF2	4	1
TRINITY_DN55374_c0_g1::TRINITY_DN55374_c0_g1_i1::g.114706::m.114706	ENSGACP00000023955.1	ENSGACG00000018127	ENSGACG00000018127	CEL(1ofmany)	3	0.666667
TRINITY_DN62001_c0_g1::TRINITY_DN62001_c0_g1_i1::g.117094::m.117094	ENSGACP00000023953.1	ENSGACG00000018126	ENSGACG00000018126		3	0.979167
TRINITY_DN53022_c0_g1::TRINITY_DN53022_c0_g1_i1::g.113969::m.113969	ENSGACP00000023952.1	ENSGACG00000018125	ENSGACG00000018125	zgc:92275	4	1
TRINITY_DN3749_c0_g2::TRINITY_DN3749_c0_g2_i1::g.2249::m.2249	ENSLCRP00005001158.1	ENSLCRG00005000558	ENSGACG00000018124	MLLT6	4	0.609392
TRINITY_DN39359_c0_g2::TRINITY_DN39359_c0_g2_i1::g.40574::m.40574	ENSCGOP00000026233.1	ENSCGOG00000012379	ENSGACG00000018123		4	0.68381
TRINITY_DN49240_c5_g1::TRINITY_DN49240_c5_g1_i1::g.86297::m.86297	ENSLCRP00005036549.1	ENSLCRG00005014221	ENSGACG00000018122	ctbp1	4	1
TRINITY_DN1811_c0_g1::TRINITY_DN1811_c0_g1_i1::g.1244::m.1244	ENSLBEP00000026124.1	ENSLBEG00000019856	ENSGACG00000018121	grin1a	4	0.691176
TRINITY_DN21503_c0_g1::TRINITY_DN21503_c0_g1_i1::g.13428::m.13428	ENSLBEP00000021937.1	ENSLBEG00000016814	ENSGACG00000018120	IGFBP4	4	1
TRINITY_DN39006_c0_g1::TRINITY_DN39006_c0_g1_i1::g.39747::m.39747	ENSLBEP00000006843.1	ENSLBEG00000005237	ENSGACG00000018119	phykpl	4	1
TRINITY_DN47555_c0_g1::TRINITY_DN47555_c0_g1_i1::g.73496::m.73496	ENSLCRP00005049201.1	ENSLCRG00005018585	ENSGACG00000018118	entpd2b	4	1
TRINITY_DN36377_c0_g1::TRINITY_DN36377_c0_g1_i1::g.33723::m.33723	ENSLBEP00000025954.1	ENSLBEG00000019790	ENSGACG00000018117	phpt1	4	0.992248
TRINITY_DN37110_c0_g1::TRINITY_DN37110_c0_g1_i1::g.35321::m.35321	ENSCGOP00000003899.1	ENSCGOG00000002060	ENSGACG00000018116	hnrnpaba	4	1
TRINITY_DN17925_c0_g1::TRINITY_DN17925_c0_g1_i1::g.10221::m.10221	ENSLCRP00005033646.1	ENSLCRG00005013214	ENSGACG00000018115	nme5	2	0.985849
TRINITY_DN32961_c0_g1::TRINITY_DN32961_c0_g1_i1::g.27868::m.27868	ENSGACP00000023934.1	ENSGACG00000018114	ENSGACG00000018114	SMARCE1(1ofmany)	4	1
TRINITY_DN98907_c0_g1::TRINITY_DN98907_c0_g1_i1::g.128373::m.128373	ENSLBEP00000022045.1	ENSLBEG00000016913	ENSGACG00000018111	TNS4	1	0.822034
TRINITY_DN16990_c0_g1::TRINITY_DN16990_c0_g1_i1::g.13319::m.13319	ENSGACP00000023927.1	ENSGACG00000018110	ENSGACG00000018110	krt222	4	1
TRINITY_DN45636_c1_g1::TRINITY_DN45636_c1_g1_i1::g.62603::m.62603	ENSGACP00000023924.1	ENSGACG00000018109	ENSGACG00000018109		1	0.913793
TRINITY_DN25146_c1_g1::TRINITY_DN25146_c1_g1_i1::g.26814::m.26814	ENSLBEP00000022106.1	ENSLBEG00000016985	ENSGACG00000018108	krt97	3	0.87471
TRINITY_DN48633_c0_g3::TRINITY_DN48633_c0_g3_i1::g.81637::m.81637	ENSCGOP00000009158.1	ENSCGOG00000004271	ENSGACG00000018105	xylb	4	0.986891
TRINITY_DN2245_c0_g1::TRINITY_DN2245_c0_g1_i1::g.1439::m.1439	ENSGACP00000023919.1	ENSGACG00000018104	ENSGACG00000018104	RIMS1	4	0.988764
TRINITY_DN88851_c1_g1::TRINITY_DN88851_c1_g1_i1::g.125253::m.125253	ENSGACP00000023931.1	ENSGACG00000018103	ENSGACG00000018103	rack1	4	0.996875
TRINITY_DN20188_c0_g1::TRINITY_DN20188_c0_g1_i1::g.11982::m.11982	ENSGACP00000023914.1	ENSGACG00000018100	ENSGACG00000018100	arrdc1b	4	1
TRINITY_DN46491_c2_g1::TRINITY_DN46491_c2_g1_i1::g.67351::m.67351	ENSGACP00000023910.1	ENSGACG00000018098	ENSGACG00000018098	si:dkeyp-44a8.4	2	1
TRINITY_DN49429_c2_g1::TRINITY_DN49429_c2_g1_i1::g.88049::m.88049	ENSGACP00000023908.1	ENSGACG00000018097	ENSGACG00000018097	kcnq5b	4	1
TRINITY_DN49239_c0_g1::TRINITY_DN49239_c0_g1_i1::g.86205::m.86205	ENSCGOP00000050569.1	ENSCGOG00000022440	ENSGACG00000018095	slc31a2	2	0.94375
TRINITY_DN43215_c0_g1::TRINITY_DN43215_c0_g1_i1::g.52644::m.52644	ENSGACP00000023901.1	ENSGACG00000018094	ENSGACG00000018094	niban2a	4	1
TRINITY_DN40835_c0_g1::TRINITY_DN40835_c0_g1_i1::g.44887::m.44887	ENSLBEP00000027332.1	ENSLBEG00000020723	ENSGACG00000018093	sugct	3	1
TRINITY_DN44018_c1_g1::TRINITY_DN44018_c1_g1_i1::g.55818::m.55818	ENSGACP00000023897.1	ENSGACG00000018092	ENSGACG00000018092	inhbaa	4	0.947977
TRINITY_DN32478_c0_g1::TRINITY_DN32478_c0_g1_i1::g.26970::m.26970	ENSGACP00000023905.1	ENSGACG00000018091	ENSGACG00000018091	clk4a	4	1
TRINITY_DN42930_c1_g1::TRINITY_DN42930_c1_g1_i1::g.51782::m.51782	ENSLCRP00005004011.1	ENSLCRG00005001962	ENSGACG00000018090	eef1a1l2	4	0.957393
TRINITY_DN13784_c0_g1::TRINITY_DN13784_c0_g1_i1::g.8134::m.8134	ENSCGOP00000026571.1	ENSCGOG00000012531	ENSGACG00000018089	tmem126a	1	0.955696
TRINITY_DN48975_c1_g1::TRINITY_DN48975_c1_g1_i5::g.84144::m.84144	ENSGACP00000023898.1	ENSGACG00000018087	ENSGACG00000018087	stxbp1a	4	0.998328
TRINITY_DN46028_c2_g1::TRINITY_DN46028_c2_g1_i1::g.64414::m.64414	ENSLBEP00000027436.1	ENSLBEG00000020811	ENSGACG00000018085	eci2	3	1
TRINITY_DN46236_c0_g1::TRINITY_DN46236_c0_g1_i1::g.65846::m.65846	ENSCGOP00000026532.1	ENSCGOG00000012235	ENSGACG00000018083	RASGEF1C	4	1
TRINITY_DN47498_c2_g1::TRINITY_DN47498_c2_g1_i1::g.73386::m.73386	ENSGACP00000023883.1	ENSGACG00000018078	ENSGACG00000018078	man1b1a	4	1
TRINITY_DN37843_c0_g1::TRINITY_DN37843_c0_g1_i3::g.36930::m.36930	ENSLCRP00005032958.1	ENSLCRG00005012859	ENSGACG00000018076	mapk9	4	0.997674
TRINITY_DN40899_c0_g1::TRINITY_DN40899_c0_g1_i1::g.45072::m.45072	ENSLBEP00000010722.1	ENSLBEG00000008295	ENSGACG00000018070	ankrd49	4	0.995745
TRINITY_DN17843_c0_g1::TRINITY_DN17843_c0_g1_i1::g.14507::m.14507	ENSGACP00000023868.1	ENSGACG00000018066	ENSGACG00000018066	GPR83	4	1
TRINITY_DN102806_c0_g1::TRINITY_DN102806_c0_g1_i1::g.130176::m.130176	ENSLBEP00000031116.1	ENSLBEG00000023503	ENSGACG00000018065	cdk2ap2	4	0.991071
TRINITY_DN36849_c0_g1::TRINITY_DN36849_c0_g1_i2::g.46100::m.46100	ENSLCRP00005064955.1	ENSLCRG00005023675	ENSGACG00000018063	ehmt1b	4	0.809297
TRINITY_DN32827_c0_g1::TRINITY_DN32827_c0_g1_i1::g.27615::m.27615	ENSCGOP00000022454.1	ENSCGOG00000008711	ENSGACG00000018062	gfpt2	4	0.563444
TRINITY_DN28784_c0_g1::TRINITY_DN28784_c0_g1_i1::g.21835::m.21835	ENSLCRP00005064966.1	ENSLCRG00005023718	ENSGACG00000018061	ssna1	4	0.991304
TRINITY_DN41661_c0_g1::TRINITY_DN41661_c0_g1_i1::g.47370::m.47370	ENSLBEP00000010575.1	ENSLBEG00000008184	ENSGACG00000018060	aip	4	1
TRINITY_DN25258_c0_g2::TRINITY_DN25258_c0_g2_i1::g.17465::m.17465	ENSGACP00000023858.1	ENSGACG00000018059	ENSGACG00000018059		3	0.580796
TRINITY_DN48317_c1_g1::TRINITY_DN48317_c1_g1_i1::g.79377::m.79377	ENSLBEP00000024764.1	ENSLBEG00000018931	ENSGACG00000018057	tmem203	4	1
TRINITY_DN30853_c0_g1::TRINITY_DN30853_c0_g1_i1::g.24414::m.24414	ENSLBEP00000037200.1	ENSLBEG00000027762	ENSGACG00000018056	tmem134	4	1
TRINITY_DN42009_c0_g1::TRINITY_DN42009_c0_g1_i1::g.48626::m.48626	ENSLCRP00005026663.1	ENSLCRG00005010637	ENSGACG00000018053		1	0.528875
TRINITY_DN46373_c0_g1::TRINITY_DN46373_c0_g1_i2::g.66720::m.66720	ENSLCRP00005020271.1	ENSLCRG00005008275	ENSGACG00000018051	doc2d	4	0.997658
TRINITY_DN12927_c0_g1::TRINITY_DN12927_c0_g1_i1::g.7723::m.7723	ENSGACP00000023842.1	ENSGACG00000018046	ENSGACG00000018046	cnot6a	4	0.733209
TRINITY_DN44536_c2_g1::TRINITY_DN44536_c2_g1_i1::g.57723::m.57723	ENSLCRP00005020279.1	ENSLCRG00005008280	ENSGACG00000018037	lonrf1l	4	0.993421
TRINITY_DN50014_c0_g1::TRINITY_DN50014_c0_g1_i1::g.97573::m.97573	ENSLBEP00000037349.1	ENSLBEG00000027862	ENSGACG00000018036	slc34a1a	4	1
TRINITY_DN50078_c1_g2::TRINITY_DN50078_c1_g2_i2::g.94974::m.94974	ENSGACP00000023828.1	ENSGACG00000018035	ENSGACG00000018035	rgs14a	4	0.692
TRINITY_DN30857_c0_g1::TRINITY_DN30857_c0_g1_i1::g.24306::m.24306	ENSGACP00000023829.1	ENSGACG00000018034	ENSGACG00000018034	dlc1	4	0.568202
TRINITY_DN40076_c0_g1::TRINITY_DN40076_c0_g1_i1::g.42567::m.42567	ENSLCRP00005021909.1	ENSLCRG00005008681	ENSGACG00000018031		4	0.998469
TRINITY_DN41744_c1_g1::TRINITY_DN41744_c1_g1_i1::g.47657::m.47657	ENSLBEP00000037160.1	ENSLBEG00000027742	ENSGACG00000018028	spock3	4	0.949367
TRINITY_DN1243_c0_g1::TRINITY_DN1243_c0_g1_i1::g.865::m.865	ENSCGOP00000016098.1	ENSCGOG00000007611	ENSGACG00000018027	rbm22	4	1
TRINITY_DN49793_c0_g2::TRINITY_DN49793_c0_g2_i1::g.92124::m.92124	ENSLBEP00000010162.1	ENSLBEG00000007855	ENSGACG00000018024	ugt8	4	1
TRINITY_DN42152_c0_g1::TRINITY_DN42152_c0_g1_i1::g.48921::m.48921	ENSCGOP00000015682.1	ENSCGOG00000006673	ENSGACG00000018023	ndst1a	4	1
TRINITY_DN35543_c2_g1::TRINITY_DN35543_c2_g1_i2::g.69292::m.69292	ENSCGOP00000004086.1	ENSCGOG00000001419	ENSGACG00000018022	ndst3	4	0.703284
TRINITY_DN41826_c0_g1::TRINITY_DN41826_c0_g1_i1::g.47889::m.47889	ENSLBEP00000024730.1	ENSLBEG00000018658	ENSGACG00000018021	alad	4	0.996997
TRINITY_DN42518_c0_g1::TRINITY_DN42518_c0_g1_i1::g.50243::m.50243	ENSGACP00000023806.1	ENSGACG00000018018	ENSGACG00000018018	npr2	4	0.779258
TRINITY_DN45631_c0_g1::TRINITY_DN45631_c0_g1_i1::g.62580::m.62580	ENSLBEP00000037066.1	ENSLBEG00000027684	ENSGACG00000018015	SLC35A4	4	0.996933
TRINITY_DN43774_c0_g1::TRINITY_DN43774_c0_g1_i1::g.54819::m.54819	ENSCGOP00000016565.1	ENSCGOG00000007937	ENSGACG00000018014	ccnb1	4	1
TRINITY_DN37936_c0_g1::TRINITY_DN37936_c0_g1_i1::g.37186::m.37186	ENSGACP00000023808.1	ENSGACG00000018013	ENSGACG00000018013	prss12	4	1
TRINITY_DN5109_c0_g1::TRINITY_DN5109_c0_g1_i1::g.3131::m.3131	ENSGACP00000023797.1	ENSGACG00000018012	ENSGACG00000018012	zfand5b	2	1
TRINITY_DN43187_c0_g1::TRINITY_DN43187_c0_g1_i1::g.52482::m.52482	ENSGACP00000023795.1	ENSGACG00000018010	ENSGACG00000018010	TMC2	4	0.983333
TRINITY_DN42656_c0_g1::TRINITY_DN42656_c0_g1_i1::g.50766::m.50766	ENSLCRP00005022075.1	ENSLCRG00005008932	ENSGACG00000018009	mettl14	4	1
TRINITY_DN48444_c0_g1::TRINITY_DN48444_c0_g1_i1::g.79784::m.79784	ENSGACP00000023791.1	ENSGACG00000018008	ENSGACG00000018008		2	1
TRINITY_DN47860_c1_g1::TRINITY_DN47860_c1_g1_i1::g.75979::m.75979	ENSLBEP00000036984.1	ENSLBEG00000027619	ENSGACG00000018007	csf1ra	4	1
TRINITY_DN14110_c0_g1::TRINITY_DN14110_c0_g1_i1::g.8314::m.8314	ENSGACP00000023789.2	ENSGACG00000018006	ENSGACG00000018006	znf622	4	1
TRINITY_DN49604_c3_g1::TRINITY_DN49604_c3_g1_i1::g.90282::m.90282	ENSCGOP00000010206.1	ENSCGOG00000005153	ENSGACG00000018005	pdgfrb	4	1
TRINITY_DN39145_c0_g1::TRINITY_DN39145_c0_g1_i1::g.40146::m.40146	ENSCGOP00000010099.1	ENSCGOG00000005151	ENSGACG00000018004	cdx1a	3	0.8
TRINITY_DN35022_c0_g1::TRINITY_DN35022_c0_g1_i1::g.31122::m.31122	ENSLBEP00000029517.1	ENSLBEG00000022325	ENSGACG00000018000	retreg1	4	1
TRINITY_DN18700_c0_g1::TRINITY_DN18700_c0_g1_i1::g.10664::m.10664	ENSGACP00000023778.1	ENSGACG00000017998	ENSGACG00000017998	arsia	1	0.628722
TRINITY_DN30671_c0_g1::TRINITY_DN30671_c0_g1_i1::g.42133::m.42133	ENSLBEP00000010554.1	ENSLBEG00000008161	ENSGACG00000017996		4	0.994429
TRINITY_DN19780_c0_g1::TRINITY_DN19780_c0_g1_i1::g.11654::m.11654	ENSLCRP00005020344.1	ENSLCRG00005008272	ENSGACG00000017991	ranbp9	4	1
TRINITY_DN41892_c0_g1::TRINITY_DN41892_c0_g1_i1::g.48070::m.48070	ENSLBEP00000036845.1	ENSLBEG00000027537	ENSGACG00000017990	tmco6	4	0.997835
TRINITY_DN44253_c0_g1::TRINITY_DN44253_c0_g1_i1::g.56709::m.56709	ENSCGOP00000050511.1	ENSCGOG00000022420	ENSGACG00000017989	nol7	2	0.915556
TRINITY_DN45909_c0_g1::TRINITY_DN45909_c0_g1_i1::g.63964::m.63964	ENSLBEP00000029315.1	ENSLBEG00000022210	ENSGACG00000017987	epdr1	4	1
TRINITY_DN45070_c0_g1::TRINITY_DN45070_c0_g1_i1::g.60156::m.60156	ENSLBEP00000029232.1	ENSLBEG00000022131	ENSGACG00000017984	stard3nl	4	1
TRINITY_DN45421_c0_g1::TRINITY_DN45421_c0_g1_i1::g.61673::m.61673	ENSGACP00000023758.1	ENSGACG00000017983	ENSGACG00000017983	atg9b	4	1
TRINITY_DN42272_c2_g6::TRINITY_DN42272_c2_g6_i1::g.49139::m.49139	ENSLBEP00000036828.1	ENSLBEG00000027520	ENSGACG00000017982	aldob	4	0.99726
TRINITY_DN34002_c0_g1::TRINITY_DN34002_c0_g1_i1::g.29632::m.29632	ENSCGOP00000007474.1	ENSCGOG00000003767	ENSGACG00000017981	rnf20	4	0.888646
TRINITY_DN16375_c0_g1::TRINITY_DN16375_c0_g1_i1::g.9500::m.9500	ENSGACP00000023752.1	ENSGACG00000017980	ENSGACG00000017980	si:dkey-74k8.3	4	0.986577
TRINITY_DN47821_c0_g1::TRINITY_DN47821_c0_g1_i3::g.75697::m.75697	ENSLBEP00000002010.1	ENSLBEG00000001537	ENSGACG00000017977	abcb8	4	1
TRINITY_DN79859_c0_g1::TRINITY_DN79859_c0_g1_i1::g.122647::m.122647	ENSCGOP00000007325.1	ENSCGOG00000003582	ENSGACG00000017976	prpf19	4	1
TRINITY_DN41522_c0_g1::TRINITY_DN41522_c0_g1_i1::g.46902::m.46902	ENSLCRP00005052025.1	ENSLCRG00005019567	ENSGACG00000017975	cdk5	4	0.996656
TRINITY_DN33381_c0_g1::TRINITY_DN33381_c0_g1_i1::g.54695::m.54695	ENSCGOP00000016264.1	ENSCGOG00000007145	ENSGACG00000017973	slc30a5	4	0.732804
TRINITY_DN38534_c0_g1::TRINITY_DN38534_c0_g1_i1::g.38492::m.38492	ENSLCRP00005002945.1	ENSLCRG00005001035	ENSGACG00000017972	tcirg1a	4	0.996364
TRINITY_DN22906_c0_g1::TRINITY_DN22906_c0_g1_i1::g.14968::m.14968	ENSLCRP00005001940.1	ENSLCRG00005000980	ENSGACG00000017971	mrpl18	3	1
TRINITY_DN43445_c0_g1::TRINITY_DN43445_c0_g1_i1::g.53296::m.53296	ENSCGOP00000014606.1	ENSCGOG00000007081	ENSGACG00000017970		4	1
TRINITY_DN42150_c1_g1::TRINITY_DN42150_c1_g1_i1::g.48987::m.48987	ENSLBEP00000005503.1	ENSLBEG00000004225	ENSGACG00000017966		4	1
TRINITY_DN25857_c0_g1::TRINITY_DN25857_c0_g1_i1::g.18105::m.18105	ENSCGOP00000005020.1	ENSCGOG00000002561	ENSGACG00000017963	grhpra	4	0.99696
TRINITY_DN44634_c0_g1::TRINITY_DN44634_c0_g1_i1::g.58328::m.58328	ENSGACP00000023723.1	ENSGACG00000017960	ENSGACG00000017960	ints10	4	1
TRINITY_DN20672_c0_g1::TRINITY_DN20672_c0_g1_i1::g.12381::m.12381	ENSGACP00000023721.1	ENSGACG00000017959	ENSGACG00000017959	gbx1	4	0.854037
TRINITY_DN37796_c1_g2::TRINITY_DN37796_c1_g2_i1::g.36858::m.36858	ENSCGOP00000003968.1	ENSCGOG00000002089	ENSGACG00000017958	tlr1	3	1
TRINITY_DN28638_c0_g1::TRINITY_DN28638_c0_g1_i1::g.21633::m.21633	ENSGACP00000023725.2	ENSGACG00000017956	ENSGACG00000017956	tjp2a	4	1
TRINITY_DN49017_c2_g3::TRINITY_DN49017_c2_g3_i3::g.84633::m.84633	ENSCGOP00000005709.1	ENSCGOG00000002284	ENSGACG00000017955	AGAP3(1ofmany)	4	1
TRINITY_DN35984_c0_g1::TRINITY_DN35984_c0_g1_i1::g.72754::m.72754	ENSLCRP00005000546.1	ENSLCRG00005000334	ENSGACG00000017954	klb	4	0.992263
TRINITY_DN45682_c0_g1::TRINITY_DN45682_c0_g1_i1::g.62797::m.62797	ENSCGOP00000007385.1	ENSCGOG00000003090	ENSGACG00000017953	rb1cc1	4	1
TRINITY_DN89443_c0_g1::TRINITY_DN89443_c0_g1_i1::g.125658::m.125658	ENSLCRP00005065217.1	ENSLCRG00005023788	ENSGACG00000017952	pip5k1ba	4	0.582329
TRINITY_DN45234_c0_g1::TRINITY_DN45234_c0_g1_i1::g.60939::m.60939	ENSGACP00000023708.1	ENSGACG00000017948	ENSGACG00000017948	efna5a	4	1
TRINITY_DN79475_c0_g1::TRINITY_DN79475_c0_g1_i1::g.122469::m.122469	ENSLBEP00000001239.1	ENSLBEG00000000962	ENSGACG00000017946	UBE2K(1ofmany)	4	0.995025
TRINITY_DN19662_c0_g1::TRINITY_DN19662_c0_g1_i1::g.11451::m.11451	ENSGACP00000023706.2	ENSGACG00000017945	ENSGACG00000017945	pcmtd1	4	0.83844
TRINITY_DN26720_c0_g1::TRINITY_DN26720_c0_g1_i1::g.19293::m.19293	ENSLBEP00000001409.1	ENSLBEG00000001116	ENSGACG00000017942		4	1
TRINITY_DN23413_c0_g1::TRINITY_DN23413_c0_g1_i1::g.15502::m.15502	ENSCGOP00000003800.1	ENSCGOG00000002039	ENSGACG00000017940		4	0.708487
TRINITY_DN69012_c0_g1::TRINITY_DN69012_c0_g1_i1::g.118989::m.118989	ENSLCRP00005000829.1	ENSLCRG00005000463	ENSGACG00000017936	sntg1	4	0.586441
TRINITY_DN44594_c0_g1::TRINITY_DN44594_c0_g1_i1::g.58082::m.58082	ENSGACP00000023693.1	ENSGACG00000017935	ENSGACG00000017935	snai2	3	0.996198
TRINITY_DN105750_c0_g1::TRINITY_DN105750_c0_g1_i1::g.131062::m.131062	ENSLBEP00000001633.1	ENSLBEG00000001253	ENSGACG00000017934	spock1	4	0.59854
TRINITY_DN40250_c0_g1::TRINITY_DN40250_c0_g1_i1::g.43007::m.43007	ENSLBEP00000027787.1	ENSLBEG00000021066	ENSGACG00000017932	suclg1	4	0.996923
TRINITY_DN18959_c0_g1::TRINITY_DN18959_c0_g1_i1::g.10905::m.10905	ENSCGOP00000007777.1	ENSCGOG00000003950	ENSGACG00000017931	ube2v2	4	0.993151
TRINITY_DN42988_c0_g1::TRINITY_DN42988_c0_g1_i1::g.51896::m.51896	ENSLBEP00000027853.1	ENSLBEG00000021113	ENSGACG00000017930	cisd2	4	0.992647
TRINITY_DN47998_c2_g2::TRINITY_DN47998_c2_g2_i1::g.76933::m.76933	ENSLCRP00005001066.1	ENSLCRG00005000475	ENSGACG00000017929	mcm4	3	1
TRINITY_DN14973_c0_g1::TRINITY_DN14973_c0_g1_i1::g.8688::m.8688	ENSLBEP00000001750.1	ENSLBEG00000001321	ENSGACG00000017928	etf1b	4	0.997748
TRINITY_DN21977_c0_g1::TRINITY_DN21977_c0_g1_i1::g.13828::m.13828	ENSGACP00000023681.1	ENSGACG00000017925	ENSGACG00000017925	fbxw11a	4	1
TRINITY_DN34948_c0_g1::TRINITY_DN34948_c0_g1_i1::g.31018::m.31018	ENSLCRP00005022515.1	ENSLCRG00005008969	ENSGACG00000017922		4	0.56383
TRINITY_DN36545_c0_g1::TRINITY_DN36545_c0_g1_i1::g.33980::m.33980	ENSLCRP00005000059.1	ENSLCRG00005000074	ENSGACG00000017921	fgf18a	4	0.995261
TRINITY_DN19621_c0_g1::TRINITY_DN19621_c0_g1_i1::g.11439::m.11439	ENSGACP00000023669.1	ENSGACG00000017919	ENSGACG00000017919		3	0.691429
TRINITY_DN45277_c0_g1::TRINITY_DN45277_c0_g1_i1::g.61047::m.61047	ENSLCRP00005065278.1	ENSLCRG00005023807	ENSGACG00000017918	c7b	4	1
TRINITY_DN30775_c2_g1::TRINITY_DN30775_c2_g1_i1::g.24263::m.24263	ENSLBEP00000015498.1	ENSLBEG00000012037	ENSGACG00000017916	mapre2	4	1
TRINITY_DN44208_c0_g3::TRINITY_DN44208_c0_g3_i2::g.56535::m.56535	ENSGACP00000023664.1	ENSGACG00000017914	ENSGACG00000017914		4	0.597132
TRINITY_DN49294_c0_g1::TRINITY_DN49294_c0_g1_i1::g.86728::m.86728	ENSLCRP00005001136.1	ENSLCRG00005000536	ENSGACG00000017909	dtna	4	0.998469
TRINITY_DN48606_c0_g1::TRINITY_DN48606_c0_g1_i1::g.81369::m.81369	ENSLBEP00000028043.1	ENSLBEG00000021228	ENSGACG00000017906	bdh2	4	0.995935
TRINITY_DN29089_c0_g1::TRINITY_DN29089_c0_g1_i1::g.22093::m.22093	ENSGACP00000023657.1	ENSGACG00000017904	ENSGACG00000017904	klhl14	4	1
TRINITY_DN1388_c0_g1::TRINITY_DN1388_c0_g1_i1::g.861::m.861	ENSLBEP00000028073.1	ENSLBEG00000021286	ENSGACG00000017903	tacr3a	4	1
TRINITY_DN42426_c0_g1::TRINITY_DN42426_c0_g1_i1::g.49912::m.49912	ENSLBEP00000022769.1	ENSLBEG00000017321	ENSGACG00000017902	rgs7bpb	2	1
TRINITY_DN49987_c0_g1::TRINITY_DN49987_c0_g1_i1::g.94209::m.94209	ENSCGOP00000033474.1	ENSCGOG00000014010	ENSGACG00000017896	DIAPH1	4	1
TRINITY_DN37144_c0_g1::TRINITY_DN37144_c0_g1_i1::g.35404::m.35404	ENSLBEP00000015944.1	ENSLBEG00000012353	ENSGACG00000017893	cacna1eb	4	0.720388
TRINITY_DN79842_c0_g1::TRINITY_DN79842_c0_g1_i1::g.122639::m.122639	ENSLCRP00005039986.1	ENSLCRG00005015318	ENSGACG00000017891	TRPC7	4	0.588585
TRINITY_DN37533_c0_g1::TRINITY_DN37533_c0_g1_i1::g.36266::m.36266	ENSLCRP00005020936.1	ENSLCRG00005008519	ENSGACG00000017890	sh3bp2	4	1
TRINITY_DN33634_c0_g1::TRINITY_DN33634_c0_g1_i1::g.28972::m.28972	ENSLBEP00000020172.1	ENSLBEG00000015353	ENSGACG00000017887	aptx	4	0.99711
TRINITY_DN48912_c0_g1::TRINITY_DN48912_c0_g1_i3::g.83717::m.83717	ENSLBEP00000015580.1	ENSLBEG00000012076	ENSGACG00000017886	vldlr	4	1
TRINITY_DN47613_c0_g4::TRINITY_DN47613_c0_g4_i6::g.74174::m.74174	ENSLCRP00005039585.1	ENSLCRG00005014555	ENSGACG00000017885	DOCK2	4	1
TRINITY_DN39120_c0_g1::TRINITY_DN39120_c0_g1_i1::g.40015::m.40015	ENSLCRP00005025833.1	ENSLCRG00005010306	ENSGACG00000017883	hrh2a	4	1
TRINITY_DN19135_c0_g1::TRINITY_DN19135_c0_g1_i1::g.11034::m.11034	ENSCGOP00000019074.1	ENSCGOG00000009128	ENSGACG00000017882		4	0.520295
TRINITY_DN21907_c0_g1::TRINITY_DN21907_c0_g1_i1::g.20314::m.20314	ENSGACP00000023624.1	ENSGACG00000017881	ENSGACG00000017881		4	0.995763
TRINITY_DN18889_c0_g1::TRINITY_DN18889_c0_g1_i1::g.10846::m.10846	ENSLCRP00005025357.1	ENSLCRG00005010136	ENSGACG00000017879	dnaja1	4	1
TRINITY_DN37991_c1_g1::TRINITY_DN37991_c1_g1_i1::g.37139::m.37139	ENSCGOP00000002807.1	ENSCGOG00000001345	ENSGACG00000017878	pum3	4	1
TRINITY_DN44413_c0_g1::TRINITY_DN44413_c0_g1_i1::g.57366::m.57366	ENSLCRP00005025398.1	ENSLCRG00005009590	ENSGACG00000017877	jakmip1	4	1
TRINITY_DN10662_c0_g1::TRINITY_DN10662_c0_g1_i1::g.6245::m.6245	ENSLCRP00005043037.1	ENSLCRG00005016528	ENSGACG00000017876		4	0.704497
TRINITY_DN48995_c1_g1::TRINITY_DN48995_c1_g1_i1::g.84376::m.84376	ENSLCRP00005023822.1	ENSLCRG00005009565	ENSGACG00000017874	wfs1b	4	1
TRINITY_DN31432_c0_g1::TRINITY_DN31432_c0_g1_i1::g.25244::m.25244	ENSCGOP00000002513.1	ENSCGOG00000001307	ENSGACG00000017873	brcc3	4	1
TRINITY_DN10844_c0_g1::TRINITY_DN10844_c0_g1_i1::g.6418::m.6418	ENSLBEP00000028763.1	ENSLBEG00000021787	ENSGACG00000017872	smu1b	4	0.687129
TRINITY_DN50157_c2_g1::TRINITY_DN50157_c2_g1_i1::g.96241::m.96241	ENSLBEP00000014450.1	ENSLBEG00000011237	ENSGACG00000017871	PPP2R2C(1ofmany)	4	0.997792
TRINITY_DN48500_c0_g1::TRINITY_DN48500_c0_g1_i1::g.80423::m.80423	ENSCGOP00000036969.1	ENSCGOG00000017051	ENSGACG00000017869		2	0.653313
TRINITY_DN22219_c0_g1::TRINITY_DN22219_c0_g1_i1::g.14110::m.14110	ENSLBEP00000014344.1	ENSLBEG00000011148	ENSGACG00000017868	mif	4	0.991379
TRINITY_DN51106_c11_g2::TRINITY_DN51106_c11_g2_i1::g.112030::m.112030	ENSLBEP00000015948.1	ENSLBEG00000012368	ENSGACG00000017867	rab27b	4	0.995434
TRINITY_DN47992_c0_g1::TRINITY_DN47992_c0_g1_i1::g.76835::m.76835	ENSLBEP00000014263.1	ENSLBEG00000011093	ENSGACG00000017865		3	1
TRINITY_DN56_c0_g1::TRINITY_DN56_c0_g1_i1::g.23::m.23	ENSCGOP00000015162.1	ENSCGOG00000007357	ENSGACG00000017864	tmem267	4	1
TRINITY_DN51406_c1_g10::TRINITY_DN51406_c1_g10_i1::g.113291::m.113291	ENSLBEP00000028832.1	ENSLBEG00000021824	ENSGACG00000017861	rps6	4	0.996
TRINITY_DN30467_c0_g1::TRINITY_DN30467_c0_g1_i1::g.23718::m.23718	ENSLBEP00000028937.1	ENSLBEG00000021889	ENSGACG00000017860	acer2	4	1
TRINITY_DN44226_c0_g1::TRINITY_DN44226_c0_g1_i1::g.56644::m.56644	ENSLCRP00005004399.1	ENSLCRG00005002282	ENSGACG00000017859	cntfr	4	0.997297
TRINITY_DN46151_c0_g1::TRINITY_DN46151_c0_g1_i2::g.65332::m.65332	ENSLBEP00000028961.1	ENSLBEG00000021943	ENSGACG00000017858	tspan5b	2	1
TRINITY_DN44024_c1_g1::TRINITY_DN44024_c1_g1_i1::g.55847::m.55847	ENSCGOP00000040554.1	ENSCGOG00000018335	ENSGACG00000017854		4	0.988372
TRINITY_DN48001_c0_g1::TRINITY_DN48001_c0_g1_i1::g.76923::m.76923	ENSGACP00000023587.1	ENSGACG00000017852	ENSGACG00000017852	EFCAB14	3	1
TRINITY_DN25100_c0_g1::TRINITY_DN25100_c0_g1_i1::g.17205::m.17205	ENSLBEP00000013870.1	ENSLBEG00000010738	ENSGACG00000017851		4	0.77
TRINITY_DN104575_c0_g1::TRINITY_DN104575_c0_g1_i1::g.130711::m.130711	ENSLBEP00000029000.1	ENSLBEG00000021966	ENSGACG00000017850	mttp	4	1
TRINITY_DN50921_c2_g1::TRINITY_DN50921_c2_g1_i1::g.108549::m.108549	ENSLBEP00000016326.1	ENSLBEG00000012616	ENSGACG00000017847	si:ch1073-186i23.1	4	0.947965
TRINITY_DN49270_c0_g2::TRINITY_DN49270_c0_g2_i10::g.86534::m.86534	ENSLBEP00000013794.1	ENSLBEG00000010427	ENSGACG00000017846	CTNND1	4	1
TRINITY_DN36023_c0_g2::TRINITY_DN36023_c0_g2_i1::g.33001::m.33001	ENSLBEP00000016475.1	ENSLBEG00000012717	ENSGACG00000017842		2	0.997159
TRINITY_DN46535_c0_g1::TRINITY_DN46535_c0_g1_i1::g.67665::m.67665	ENSGACP00000023577.1	ENSGACG00000017841	ENSGACG00000017841	ccdc149b	4	1
TRINITY_DN44090_c0_g1::TRINITY_DN44090_c0_g1_i1::g.55989::m.55989	ENSGACP00000023573.1	ENSGACG00000017840	ENSGACG00000017840	sod3b	3	0.95814
TRINITY_DN43366_c0_g1::TRINITY_DN43366_c0_g1_i1::g.53170::m.53170	ENSLBEP00000028175.1	ENSLBEG00000021338	ENSGACG00000017839	galt	4	0.991713
TRINITY_DN7814_c0_g1::TRINITY_DN7814_c0_g1_i1::g.4944::m.4944	ENSLBEP00000016515.1	ENSLBEG00000012754	ENSGACG00000017838	exosc4	4	1
TRINITY_DN47796_c0_g1::TRINITY_DN47796_c0_g1_i1::g.75493::m.75493	ENSLBEP00000013349.1	ENSLBEG00000010286	ENSGACG00000017837		4	1
TRINITY_DN106238_c0_g1::TRINITY_DN106238_c0_g1_i1::g.131178::m.131178	ENSLBEP00000013324.1	ENSLBEG00000010268	ENSGACG00000017836	rtn4rl2b	4	1
TRINITY_DN1949_c0_g2::TRINITY_DN1949_c0_g2_i1::g.1278::m.1278	ENSLCRP00005041463.1	ENSLCRG00005015938	ENSGACG00000017835	gpaa1	4	0.998382
TRINITY_DN41942_c1_g1::TRINITY_DN41942_c1_g1_i1::g.48192::m.48192	ENSLCRP00005041469.1	ENSLCRG00005015939	ENSGACG00000017834	sharpin	2	1
TRINITY_DN31685_c0_g1::TRINITY_DN31685_c0_g1_i1::g.25732::m.25732	ENSLBEP00000028219.1	ENSLBEG00000021385	ENSGACG00000017833	sigmar1	4	0.995516
TRINITY_DN43529_c0_g1::TRINITY_DN43529_c0_g1_i1::g.53756::m.53756	ENSLBEP00000013255.1	ENSLBEG00000010201	ENSGACG00000017832	clp1	4	0.997738
TRINITY_DN49411_c0_g1::TRINITY_DN49411_c0_g1_i1::g.87895::m.87895	ENSGACP00000023562.1	ENSGACG00000017830	ENSGACG00000017830	zdhhc5b	4	0.5758
TRINITY_DN50358_c1_g3::TRINITY_DN50358_c1_g3_i1::g.98812::m.98812	ENSLCRP00005004191.1	ENSLCRG00005002199	ENSGACG00000017829	katnal2	4	0.837778
TRINITY_DN48005_c0_g2::TRINITY_DN48005_c0_g2_i1::g.76979::m.76979	ENSLCRP00005041535.1	ENSLCRG00005015964	ENSGACG00000017828	dhx30	4	1
TRINITY_DN68895_c0_g1::TRINITY_DN68895_c0_g1_i1::g.105413::m.105413	ENSGACP00000023556.1	ENSGACG00000017827	ENSGACG00000017827		4	0.796154
TRINITY_DN49018_c1_g2::TRINITY_DN49018_c1_g2_i1::g.84612::m.84612	ENSLBEP00000029282.1	ENSLBEG00000022156	ENSGACG00000017826	DHX15(1ofmany)	4	1
TRINITY_DN23478_c0_g1::TRINITY_DN23478_c0_g1_i1::g.15573::m.15573	ENSGACP00000023558.1	ENSGACG00000017825	ENSGACG00000017825	tmx2a	4	1
TRINITY_DN45773_c0_g1::TRINITY_DN45773_c0_g1_i1::g.63173::m.63173	ENSLBEP00000028367.1	ENSLBEG00000021490	ENSGACG00000017824	hdhd2	4	1
TRINITY_DN41673_c0_g1::TRINITY_DN41673_c0_g1_i1::g.47383::m.47383	ENSLCRP00005004141.1	ENSLCRG00005002180	ENSGACG00000017822	skor2	4	0.97026
TRINITY_DN37988_c0_g1::TRINITY_DN37988_c0_g1_i1::g.51723::m.51723	ENSGACP00000023552.1	ENSGACG00000017821	ENSGACG00000017821	wrnip1	4	1
[truncated: 11,605 more rows]
[truncated: 5 more columns]

## Sheet: suppl.Table 6
Suppl. Table 6. Functional keywords (FK) and how these were defined.
functional keyword	N genes	definition	note
membrane	17	GO term: membrane	this keyword includes all genes of the keyword tansmembrane transport
ion binding	12	all GO terms with the words ion binding	this keyword includes all genes from the keyword metal ion binding
development	10	all GO terms with the word development	this keyword includes all genes from the keywords cardio, brain and muscle
protein binding	10	GO term: protein binding
actin	9	all GO terms with the words actin, microtubule, cytoskeletal and cytoskeleton	this keyword includes all genes from the keywords cytoskeletal,microtubule, motor activity and myosin
expression regulation	7	all GO terms with the words regulation of gene expression	this keyword includes all genes from the keywords DNA binding and nucleus
signal transduction	8	GO term: signal transduction	this keyword includes all genes from the keyword GTPAse
blood	7	all GO terms with the words blood, heme, hematopoietic and hemopoiesis, angiogenesis
intracellular	7	GO term: intracellular	this keyword includes all genes from the keywords ribosome and translation
ATP	6	GO term: ATP binding and GO terms with the word ATPase	this keyword includes all genes from the keyword nucleotide binding
transferasa	6	all GO terms with the wordtransferase	this keyword includes all genes from the keyword golgi
translation	6	GO term: translation	same genes as ribosome GO term
transmembrane transport	6	GO term: transmembrane transport and transmembrane transporter activity	this keyword includes all genes from the keywords ion channel and ion transport
metal ion binding	6	GO term: metal ion binding
ribosome	6	GO term: ribosome	same genes as translation GO term
nucelus	6	GO term: nucelus
metabolic	5	all GO terms with the words metabolic and metabolism	this keyword includes all genes from the keyword carbohydrates
cytoskeletal	5	all GO terms with the words cytoskeletal and cytoskeleton
DNA binding	5	GO term: DNA binding
hormone	5	all GO terms with the words hormone and estrogen
redox	4	all GO terms with the words oxido-reduction process and oxido-reductase activity
motor activity	3	GO term: motor activity
myosin	3	all GO terms with the word myosin
GTPase	3	all GO terms with the word GTPase
catalytic	3	all GO terms with the word catalytic
hidrolase	3	all GO terms with the word hidrolase
ion transport	3	GO term: ion transport
lipids	3	all GO terms with the word lipids
nucleotide binding	3	GO term: nucleotide binding
brain	2	all GO terms with the word brain
carbohydrates	2	all GO terms with the word carbohydrates
cell diferentiation	2	GO term: cell differentiation
golgi	2	all GO terms with the word golgi
ion channel	2	GO term: ion channel
muscle	2	all GO terms with the word muscle
protein folding	2	GO term: protein folding
protein phosphorilation	2	GO term: protein phosphorilation
proteolisis	2	GO term: proteolisis
skin	2	all GO terms with the word skin
cardio	2	all GO terms with the words cardiac and cardiovascular
mitosis	2	all GO terms or gene/protein description with the word mitosis
microtubule	2	all GO terms with the word microtubule
apoptosis	1	all GO terms with the word apoptosis
amonium	1	all GO terms with the word amonium
collagen	1	all GO terms with the word collagen
DNA repair	1	GO term: DNA repair
dynein	1	all GO terms with the word dynein
fin	1	all GO terms with the word fin
glicosilase	1	all GO terms with the word glicosilase
membrane receptor	1	all GO terms with the words membrane receptor
metallopeptidase	1	GO term: metallopeptidase
methylation	1	all GO terms with the word methylation
mitochondrion	1	GO term: mitochondrion
urea	1	all GO terms with the word urea
visual perception	1	GO term: visual perception

## Sheet: suppl.Table 7
Supplementary Table 7.Basic statistics of the SNPs detected in candidate and neutral genes datasets . Average Heterozygosity was calcualted as 2*p*q, where p and q are the frequencies of the major and minor alleles, respectively.
	Var Scan SNP calling
Dataset	Neutral genes	candidate genes (all)	candidate genes (seep)	candidate genes (control)	homeostasis	energy	protein
SNPs MAF<10%	0.720575	0.628788	0.530055	0.594937	0.646739	0.483146	0.580645
N Total SNPs	1116	265	190	238	184	90	63
avg. Heterozygosity	0.15	0.18	0.23	0.24	0.17	0.24	0.19

## Sheet: suppl.Table 8
Suppl. Table 8. Analysis of Covariance (ANCOVA) of the overall expression levels
	Df	SumSq	MeanSq	F-value	Pr(>F)
body length	1	37659	37659	10.875	0.00637
environmental PH	1	27268	27268	7.874	0.01586
sex	1	233	233	0.067	0.79976
size:pH	1	15227	15227	4.397	0.05786
body_length:sex	1	70	70	0.02	0.88961
pH:sex	1	1710	1710	0.494	0.49568
body_length:pH:sex	1	8610	8610	2.486	0.14082
Residuals	12	41555	3463

## Sheet: suppl.Table 9
Suppl. Table 9. Results of the differential expression analysis. In bold: genes with excess of intermediate frequency SNPs analyzed in detail.
gene_id	gene_name	log2FoldChange seeps_vs_control	lfcSE	stat (LRT)	pvalue	padj	up (+)/down(-) regulated at CO2 seeps
ENSGACG00000010000	n/a	-8.09262	4.98758	25.0441	0.000136627	0.0264046	(+)
ENSGACG00000000451	NR4A1	-6.69897	4.6881	27.8106	3.96375e-05	0.0138126	(+)
ENSGACG00000011061	agmat	-6.06608	1.66502	30.1048	1.40643e-05	0.00705745	(+)
ENSGACG00000008464	ank1a	-6.02591	2.30906	25.6397	0.000104802	0.0246758	(+)
ENSGACG00000004583	fsta	-5.94675	3.21478	33.4062	3.12524e-06	0.00326717	(+)
ENSGACG00000014362	n/a	-5.93601	2.57998	29.2136	2.10545e-05	0.00917436	(+)
ENSGACG00000005784	aoc2	-5.65409	1.52321	28.4853	2.92509e-05	0.0107927	(+)
ENSGACG00000014358	FILIP1L	-5.33284	2.86799	22.5543	0.000410634	0.04893	(+)
ENSGACG00000009136	trpv4	-5.29118	1.67045	25.4526	0.000113913	0.0246758	(+)
ENSGACG00000003738	chst2b	-5.19303	1.67073	25.2226	0.000126196	0.0251291	(+)
ENSGACG00000010742	fam174b	-5.16738	1.59856	22.5955	0.000403273	0.0486447	(+)
ENSGACG00000010010	ezrb	-5.043	1.82607	26.84	6.12851e-05	0.0167135	(+)
ENSGACG00000014465	klf17	-4.94756	2.21064	34.3425	2.03492e-06	0.00232074	(+)
ENSGACG00000009865	rhag	-4.77992	1.26619	25.2995	0.000121953	0.0246758	(+)
ENSGACG00000003382	RASSF10	-4.73495	1.36101	27.2771	5.03734e-05	0.015413	(+)
ENSGACG00000013597	si:ch211-107n13.1	-4.72266	1.52912	30.2515	1.31591e-05	0.00705745	(+)
ENSGACG00000007184	EMP1	-4.62753	1.30472	23.0729	0.000326897	0.0421343	(+)
ENSGACG00000005383	rbm24a	-4.35086	2.31941	30.2324	1.32735e-05	0.00705745	(+)
ENSGACG00000008643	b3gnt3.4	-4.33226	1.42859	26.1024	8.52455e-05	0.0218246	(+)
ENSGACG00000001557	cyb561d2	-4.25429	1.11389	24.7753	0.000153963	0.0288279	(+)
ENSGACG00000015691	adma	-3.98876	1.46708	36.4282	7.79735e-07	0.000978178	(+)
ENSGACG00000018488	n/a	-3.84073	2.18899	24.1518	0.000203001	0.0363807	(+)
ENSGACG00000003199	emx2	-3.79174	2.00924	29.5479	1.81e-05	0.00873324	(+)
ENSGACG00000009372	rarga	-3.63832	1.18262	26.3817	7.52401e-05	0.0196643	(+)
ENSGACG00000001528	n/a	-3.57875	6.15534	23.065	0.000328046	0.0421343	(+)
ENSGACG00000010732	n/a	-3.55521	1.66099	32.7066	4.30354e-06	0.00337425	(+)
ENSGACG00000008035	mmp9	-3.54434	3.43791	23.6511	0.000253327	0.0384989	(+)
ENSGACG00000019640	si:zfos-2326c3.2	-3.5243	1.06767	23.9999	0.000217123	0.0377552	(+)
ENSGACG00000000075	BICD2	-3.47151	1.08681	25.4245	0.00011535	0.0246758	(+)
ENSGACG00000001993	MACF1	-3.40967	1.04627	30.2563	1.31304e-05	0.00705745	(+)
ENSGACG00000001638	cyp2ad2-207	-3.40319	1.37347	24.9244	0.000144097	0.0273894	(+)
ENSGACG00000002095	fbxo45	-3.35766	0.861771	23.3626	0.000287726	0.0400694	(+)
ENSGACG00000011391	dnmt3ab	-3.23975	0.787952	32.8709	3.9922e-06	0.0033487	(+)
ENSGACG00000015302	rasa3	-3.17662	1.16638	22.5388	0.000413438	0.04893	(+)
ENSGACG00000012183	chp1	-3.11828	1.17506	23.2837	0.000297914	0.0400694	(+)
ENSGACG00000014242	dpy19l3	-3.10104	1.82118	22.5095	0.000418794	0.0491007	(+)
ENSGACG00000010749	SLCO3A1	-3.00615	0.936456	23.8385	0.00023319	0.0384989	(+)
ENSGACG00000003468	ankrd10b	-2.84642	0.775725	29.3053	2.01992e-05	0.00917436	(+)
ENSGACG00000020331	ophn1	-2.75485	0.542719	39.337	2.0313e-07	0.000364038	(+)
ENSGACG00000003060	n/a	-2.54277	3.40457	26.7309	6.43527e-05	0.0171767	(+)
ENSGACG00000000342	zgc:56235	-2.46507	0.74652	23.5432	0.000265688	0.0384989	(+)
ENSGACG00000005442	fads2	-2.45497	1.33131	25.3113	0.000121314	0.0246758	(+)
ENSGACG00000018525	n/a	-2.37629	0.723396	27.349	4.87748e-05	0.015297	(+)
ENSGACG00000017730	VANGL2	-2.29785	0.554049	39.8414	1.60751e-07	0.000336103	(+)
ENSGACG00000019020	celsr1a	-2.13603	1.1506	22.736	0.000379133	0.0461769	(+)
ENSGACG00000006809	tdg.1	-2.10471	0.678071	23.5321	0.000266991	0.0384989	(+)
ENSGACG00000005133	n/a	-2.08041	1.17378	27.0444	5.59191e-05	0.0159433	(+)
ENSGACG00000019118	faah2b	-2.01209	3.05487	27.161	5.30695e-05	0.0158514	(+)
ENSGACG00000019909	ccnd2b	-1.83526	0.795768	27.5027	4.55213e-05	0.0146427	(+)
ENSGACG00000020814	si:dkeyp-23e4.3	-1.81662	0.869052	23.5779	0.00026165	0.0384989	(+)
ENSGACG00000012484	RPL37A	-1.69069	0.568076	25.7093	0.000101597	0.0246758	(+)
ENSGACG00000013112	rgl2	-1.66862	0.721863	23.5829	0.000261063	0.0384989	(+)
ENSGACG00000017200	taldo1	-1.45175	0.80882	23.6432	0.000254212	0.0384989	(+)
ENSGACG00000004699	rpl35a	-1.40423	0.571856	28.9727	2.34752e-05	0.00981655	(+)
ENSGACG00000002699	n/a	-1.27193	0.571265	23.5666	0.000262954	0.0384989	(+)
ENSGACG00000006523	RPL27A	-1.24832	0.529056	25.3956	0.000116841	0.0246758	(+)
ENSGACG00000004230	rpl5b	-1.2201	0.574396	24.0717	0.000210335	0.0371641	(+)
ENSGACG00000013647	atp1b1a	-1.18628	0.448271	24.7385	0.000156501	0.0288722	(+)
ENSGACG00000014559	rpl3	-1.03623	0.494674	31.7186	6.7544e-06	0.00492436	(+)
ENSGACG00000001180	n/a	-0.843847	0.472621	31.6197	7.06565e-06	0.00492436	(+)
ENSGACG00000013516	tmod4	-0.532163	0.752603	23.8176	0.000235353	0.0384989	(+)
ENSGACG00000002441	bfsp2	-0.490191	2.29363	27.5231	4.51055e-05	0.0146427	(+)
ENSGACG00000017423	hypk	-0.319233	0.488272	23.1213	0.000320011	0.0421343	(+)
ENSGACG00000019847	cct7	-0.315232	0.33751	28.8573	2.47313e-05	0.0100082	(+)
ENSGACG00000013530	hsp90ab1	-0.278305	0.397689	28.7395	2.60816e-05	0.0102248	(+)
ENSGACG00000006865	lrp2b	-0.207268	3.37056	27.8814	3.83945e-05	0.0137617	(+)
ENSGACG00000014420	c6ast3	0.0559478	6.7814	42614.4	0	0	(-)
ENSGACG00000020617	cct8	0.0729357	0.272883	23.6274	0.000255986	0.0384989	(-)
ENSGACG00000013662	n/a	0.561502	0.688187	22.9591	0.000343704	0.0431176	(-)
ENSGACG00000003634	dph7	0.67302	0.3907	33.0764	3.63429e-06	0.0033487	(-)
ENSGACG00000013749	sh3d21	0.934933	0.812833	25.7381	0.000100299	0.0246758	(-)
ENSGACG00000006338	srp14	0.942937	0.593258	23.9732	0.000219699	0.0377552	(-)
ENSGACG00000012304	sept9a	0.990875	0.439098	23.4759	0.000273693	0.0390168	(-)
ENSGACG00000017414	cyp8b2	1.03118	1.8609	25.3237	0.000120644	0.0246758	(-)
ENSGACG00000016163	gpbp1l1	1.19315	0.382438	30.2168	1.33678e-05	0.00705745	(-)
ENSGACG00000006574	fabp1b.1	1.29011	1.99138	55.7889	8.98192e-11	3.75594e-07	(-)
ENSGACG00000012012	n/a	1.30897	1.42153	57.9004	3.29788e-11	2.0686e-07	(-)
ENSGACG00000011648	zc3h15	1.4415	0.341112	27.5785	4.39965e-05	0.0146427	(-)
ENSGACG00000017295	npc1	1.44905	0.61486	23.2967	0.000296203	0.0400694	(-)
ENSGACG00000006741	myg1	1.60619	0.436758	25.5595	0.000108616	0.0246758	(-)
ENSGACG00000015021	slc27a2a	1.86782	1.58416	41.344	7.99516e-08	0.000200599	(-)
ENSGACG00000002735	sympk	1.97427	0.431736	23.0436	0.000331142	0.0421343	(-)
ENSGACG00000018248	WDR7	2.01325	0.490838	28.501	2.90441e-05	0.0107927	(-)
ENSGACG00000017248	usp38	2.03128	0.556092	25.3363	0.000119967	0.0246758	(-)
ENSGACG00000001844	daxx	2.04273	0.696373	23.3214	0.000292996	0.0400694	(-)
ENSGACG00000001162	bloc1s2	2.10318	0.462523	30.1352	1.38719e-05	0.00705745	(-)
ENSGACG00000006757	ankrd54	2.15019	0.446566	30.6965	1.07526e-05	0.00705745	(-)
ENSGACG00000020593	smpd1	2.19549	0.782066	26.9281	5.89107e-05	0.016423	(-)
ENSGACG00000019463	zdhhc17	2.20325	0.853521	22.7659	0.000374175	0.0460641	(-)
ENSGACG00000010759	pomt1	2.24413	0.531376	25.5428	0.000109424	0.0246758	(-)
ENSGACG00000019984	orc5	2.27039	0.987367	25.0411	0.000136812	0.0264046	(-)
ENSGACG00000019409	trmt44	2.33698	0.502408	49.8268	1.50364e-09	4.71579e-06	(-)
ENSGACG00000006695	znhit6	2.46024	0.777426	23.0343	0.000332507	0.0421343	(-)
ENSGACG00000019468	e2f7	2.48522	1.21459	23.8166	0.000235454	0.0384989	(-)
ENSGACG00000009929	nrd1a	2.49045	0.594918	38.0602	3.66969e-07	0.000511514	(-)
ENSGACG00000013312	icmt	2.49077	0.601154	23.691	0.000248897	0.0384989	(-)
ENSGACG00000020297	vamp2	2.76904	1.32586	23.7053	0.000247328	0.0384989	(-)
ENSGACG00000011536	shdb	3.2233	1.23163	23.4157	0.000281067	0.0396179	(-)
ENSGACG00000013558	brip1	3.22949	0.814258	25.663	0.000103717	0.0246758	(-)
ENSGACG00000003907	tyro3	3.80606	0.987693	24.3418	0.000186616	0.033929	(-)
ENSGACG00000009788	n/a	4.13633	1.18777	29.1975	2.12082e-05	0.00917436	(-)
ENSGACG00000003897	hells	4.2225	1.02845	23.61	0.000257964	0.0384989	(-)
ENSGACG00000016393	n/a	4.60062	1.75508	23.266	0.000300241	0.0400694	(-)
ENSGACG00000014565	mmachc	4.63089	1.00929	38.6844	2.74874e-07	0.000431036	(-)
ENSGACG00000014751	btr30	5.29704	1.11602	32.8644	4.00402e-06	0.0033487	(-)
ENSGACG00000010300	grid1a	6.09322	1.60375	27.0779	5.50841e-05	0.0159433	(-)
ENSGACG00000009051	n/a	6.98568	3.23347	22.7638	0.000374535	0.0460641	(-)

## Sheet: suppl.Table 10
Suppl. Table 10. GO Terms of the up-regulated genes
gene_id	GO_term_accession	GO_term_name	GO_domain
ENSGACG00000004230	GO:0008097	5S rRNA binding	molecular_function
ENSGACG00000001528	GO:0003779	actin binding	molecular_function
ENSGACG00000001993	GO:0003779	actin binding	molecular_function
ENSGACG00000010000	GO:0003779	actin binding	molecular_function
ENSGACG00000010010	GO:0003779	actin binding	molecular_function
ENSGACG00000001528	GO:0051015	actin filament binding	molecular_function
ENSGACG00000010000	GO:0051015	actin filament binding	molecular_function
ENSGACG00000013516	GO:0051015	actin filament binding	molecular_function
ENSGACG00000005784	GO:0009308	amine metabolic process	biological_process
ENSGACG00000009865	GO:0072488	ammonium transmembrane transport	biological_process
ENSGACG00000009865	GO:0008519	ammonium transmembrane transporter activity	molecular_function
ENSGACG00000009865	GO:0015696	ammonium transport	biological_process
ENSGACG00000000342	GO:0098656	anion transmembrane transport	biological_process
ENSGACG00000001528	GO:0005524	ATP binding	molecular_function
ENSGACG00000010000	GO:0005524	ATP binding	molecular_function
ENSGACG00000013530	GO:0005524	ATP binding	molecular_function
ENSGACG00000019640	GO:0005524	ATP binding	molecular_function
ENSGACG00000019847	GO:0005524	ATP binding	molecular_function
ENSGACG00000005383	GO:0003228	atrial cardiac muscle tissue development	biological_process
ENSGACG00000009136	GO:0003171	atrioventricular valve development	biological_process
ENSGACG00000013530	GO:0001568	blood vessel development	biological_process
ENSGACG00000015302	GO:0072554	blood vessel lumenization	biological_process
ENSGACG00000003199	GO:0007420	brain development	biological_process
ENSGACG00000001993	GO:0005509	calcium ion binding	molecular_function
ENSGACG00000006865	GO:0005509	calcium ion binding	molecular_function
ENSGACG00000012183	GO:0005509	calcium ion binding	molecular_function
ENSGACG00000019020	GO:0005509	calcium ion binding	molecular_function
ENSGACG00000003738	GO:0005975	carbohydrate metabolic process	biological_process
ENSGACG00000017200	GO:0005975	carbohydrate metabolic process	biological_process
ENSGACG00000005383	GO:0072358	cardiovascular system development	biological_process
ENSGACG00000005133	GO:0003824	catalytic activity	molecular_function
ENSGACG00000017200	GO:0003824	catalytic activity	molecular_function
ENSGACG00000019020	GO:0007155	cell adhesion	biological_process
ENSGACG00000010010	GO:0042074	cell migration involved in gastrulation	biological_process
ENSGACG00000019020	GO:0042074	cell migration involved in gastrulation	biological_process
ENSGACG00000019020	GO:0007166	cell surface receptor signaling pathway	biological_process
ENSGACG00000009136	GO:0097704	cellular response to oscillatory fluid shear stress	biological_process
ENSGACG00000004699	GO:0043009	chordate embryonic development	biological_process
ENSGACG00000010010	GO:0060271	cilium assembly	biological_process
ENSGACG00000008035	GO:0030199	collagen fibril organization	biological_process
ENSGACG00000005784	GO:0005507	copper ion binding	molecular_function
ENSGACG00000013530	GO:0005737	cytoplasm	cellular_component
ENSGACG00000017200	GO:0005737	cytoplasm	cellular_component
ENSGACG00000019847	GO:0005737	cytoplasm	cellular_component
ENSGACG00000000075	GO:0008093	cytoskeletal adaptor activity	molecular_function
ENSGACG00000001993	GO:0008092	cytoskeletal protein binding	molecular_function
ENSGACG00000010010	GO:0008092	cytoskeletal protein binding	molecular_function
ENSGACG00000001993	GO:0005856	cytoskeleton	cellular_component
ENSGACG00000010010	GO:0005856	cytoskeleton	cellular_component
ENSGACG00000001993	GO:0007010	cytoskeleton organization	biological_process
ENSGACG00000004583	GO:0048263	determination of dorsal identity	biological_process
ENSGACG00000000451	GO:0003677	DNA binding	molecular_function
ENSGACG00000003199	GO:0003677	DNA binding	molecular_function
ENSGACG00000009372	GO:0003677	DNA binding	molecular_function
ENSGACG00000014465	GO:0003677	DNA binding	molecular_function
ENSGACG00000018525	GO:0003677	DNA binding	molecular_function
ENSGACG00000011391	GO:0006306	DNA methylation	biological_process
ENSGACG00000006809	GO:0019104	DNA N-glycosylase activity	molecular_function
ENSGACG00000006809	GO:0006281	DNA repair	biological_process
ENSGACG00000000451	GO:0003700	DNA-binding transcription factor activity	molecular_function
ENSGACG00000009372	GO:0003700	DNA-binding transcription factor activity	molecular_function
ENSGACG00000018525	GO:0003700	DNA-binding transcription factor activity	molecular_function
ENSGACG00000011391	GO:0009008	DNA-methyltransferase activity	molecular_function
ENSGACG00000004583	GO:0009953	dorsal/ventral pattern formation	biological_process
ENSGACG00000000075	GO:0070840	dynein complex binding	molecular_function
ENSGACG00000005383	GO:0048702	embryonic neurocranium morphogenesis	biological_process
ENSGACG00000004583	GO:0048703	embryonic viscerocranium morphogenesis	biological_process
ENSGACG00000010010	GO:0090504	epiboly	biological_process
ENSGACG00000010010	GO:0035850	epithelial cell differentiation involved in kidney development	biological_process
ENSGACG00000008035	GO:0060429	epithelium development	biological_process
ENSGACG00000004699	GO:0030218	erythrocyte differentiation	biological_process
ENSGACG00000014465	GO:0030218	erythrocyte differentiation	biological_process
ENSGACG00000013647	GO:0045197	establishment or maintenance of epithelial cell apical/basal polarity	biological_process
ENSGACG00000014559	GO:0031017	exocrine pancreas development	biological_process
ENSGACG00000008035	GO:0031012	extracellular matrix	cellular_component
ENSGACG00000015691	GO:0005576	extracellular region	cellular_component
ENSGACG00000008035	GO:0033334	fin morphogenesis	biological_process
ENSGACG00000008035	GO:0031101	fin regeneration	biological_process
ENSGACG00000019020	GO:0004930	G protein-coupled receptor activity	molecular_function
ENSGACG00000019020	GO:0007186	G protein-coupled receptor signaling pathway	biological_process
ENSGACG00000008643	GO:0008378	galactosyltransferase activity	molecular_function
ENSGACG00000008643	GO:0005794	Golgi apparatus	cellular_component
ENSGACG00000003738	GO:0000139	Golgi membrane	cellular_component
ENSGACG00000008643	GO:0000139	Golgi membrane	cellular_component
ENSGACG00000015302	GO:0005096	GTPase activator activity	molecular_function
ENSGACG00000020331	GO:0005096	GTPase activator activity	molecular_function
ENSGACG00000013112	GO:0005085	guanyl-nucleotide exchange factor activity	molecular_function
ENSGACG00000014465	GO:0035188	hatching	biological_process
ENSGACG00000014465	GO:0048785	hatching gland development	biological_process
ENSGACG00000005383	GO:0001947	heart looping	biological_process
ENSGACG00000008035	GO:0035701	hematopoietic stem cell migration	biological_process
ENSGACG00000001638	GO:0020037	heme binding	molecular_function
ENSGACG00000014465	GO:0030097	hemopoiesis	biological_process
ENSGACG00000019020	GO:0007156	homophilic cell adhesion via plasma membrane adhesion molecules	biological_process
ENSGACG00000015691	GO:0005179	hormone activity	molecular_function
ENSGACG00000003060	GO:0016787	hydrolase activity	molecular_function
ENSGACG00000008035	GO:0016787	hydrolase activity	molecular_function
ENSGACG00000011061	GO:0016787	hydrolase activity	molecular_function
ENSGACG00000011061	GO:0016813	hydrolase activity acting on carbon-nitrogen (but not peptide) bonds in linear amidines	molecular_function
ENSGACG00000008035	GO:0090594	inflammatory response to wounding	biological_process
ENSGACG00000000342	GO:0015698	inorganic anion transport	biological_process
ENSGACG00000001180	GO:0016021	integral component of membrane	cellular_component
ENSGACG00000001557	GO:0016021	integral component of membrane	cellular_component
ENSGACG00000005442	GO:0016021	integral component of membrane	cellular_component
ENSGACG00000005784	GO:0016021	integral component of membrane	cellular_component
ENSGACG00000006865	GO:0016021	integral component of membrane	cellular_component
ENSGACG00000007184	GO:0016021	integral component of membrane	cellular_component
ENSGACG00000008643	GO:0016021	integral component of membrane	cellular_component
ENSGACG00000009136	GO:0016021	integral component of membrane	cellular_component
ENSGACG00000009865	GO:0016021	integral component of membrane	cellular_component
ENSGACG00000010742	GO:0016021	integral component of membrane	cellular_component
ENSGACG00000010749	GO:0016021	integral component of membrane	cellular_component
ENSGACG00000013647	GO:0016021	integral component of membrane	cellular_component
ENSGACG00000014242	GO:0016021	integral component of membrane	cellular_component
ENSGACG00000017730	GO:0016021	integral component of membrane	cellular_component
ENSGACG00000018488	GO:0016021	integral component of membrane	cellular_component
ENSGACG00000019020	GO:0016021	integral component of membrane	cellular_component
ENSGACG00000002441	GO:0005882	intermediate filament	cellular_component
ENSGACG00000002441	GO:0045104	intermediate filament cytoskeleton organization	biological_process
ENSGACG00000002699	GO:0005622	intracellular	cellular_component
ENSGACG00000004230	GO:0005622	intracellular	cellular_component
ENSGACG00000004699	GO:0005622	intracellular	cellular_component
ENSGACG00000006523	GO:0005622	intracellular	cellular_component
ENSGACG00000012484	GO:0005622	intracellular	cellular_component
ENSGACG00000013112	GO:0005622	intracellular	cellular_component
ENSGACG00000014559	GO:0005622	intracellular	cellular_component
ENSGACG00000000451	GO:0030522	intracellular receptor signaling pathway	biological_process
ENSGACG00000015302	GO:0035556	intracellular signal transduction	biological_process
ENSGACG00000009136	GO:0005216	ion channel activity	molecular_function
ENSGACG00000009136	GO:0034220	ion transmembrane transport	biological_process
ENSGACG00000009136	GO:0006811	ion transport	biological_process
ENSGACG00000010749	GO:0006811	ion transport	biological_process
ENSGACG00000013647	GO:0006811	ion transport	biological_process
ENSGACG00000001638	GO:0005506	iron ion binding	molecular_function
ENSGACG00000006523	GO:0015934	large ribosomal subunit	cellular_component
ENSGACG00000013530	GO:0050900	leukocyte migration	biological_process
ENSGACG00000020814	GO:0008289	lipid binding	molecular_function
ENSGACG00000005442	GO:0006629	lipid metabolic process	biological_process
ENSGACG00000009372	GO:0001889	liver development	biological_process
ENSGACG00000001180	GO:0016020	membrane	cellular_component
ENSGACG00000001557	GO:0016020	membrane	cellular_component
ENSGACG00000005442	GO:0016020	membrane	cellular_component
ENSGACG00000005784	GO:0016020	membrane	cellular_component
ENSGACG00000006865	GO:0016020	membrane	cellular_component
ENSGACG00000007184	GO:0016020	membrane	cellular_component
ENSGACG00000008643	GO:0016020	membrane	cellular_component
ENSGACG00000009136	GO:0016020	membrane	cellular_component
ENSGACG00000009865	GO:0016020	membrane	cellular_component
ENSGACG00000010742	GO:0016020	membrane	cellular_component
ENSGACG00000010749	GO:0016020	membrane	cellular_component
ENSGACG00000013647	GO:0016020	membrane	cellular_component
ENSGACG00000014242	GO:0016020	membrane	cellular_component
ENSGACG00000017730	GO:0016020	membrane	cellular_component
ENSGACG00000018488	GO:0016020	membrane	cellular_component
ENSGACG00000019020	GO:0016020	membrane	cellular_component
ENSGACG00000000451	GO:0046872	metal ion binding	molecular_function
ENSGACG00000005784	GO:0046872	metal ion binding	molecular_function
ENSGACG00000008035	GO:0046872	metal ion binding	molecular_function
ENSGACG00000009372	GO:0046872	metal ion binding	molecular_function
ENSGACG00000011061	GO:0046872	metal ion binding	molecular_function
ENSGACG00000018525	GO:0046872	metal ion binding	molecular_function
ENSGACG00000008035	GO:0004222	metalloendopeptidase activity	molecular_function
ENSGACG00000008035	GO:0008237	metallopeptidase activity	molecular_function
ENSGACG00000011391	GO:0032259	methylation	biological_process
ENSGACG00000011391	GO:0008168	methyltransferase activity	molecular_function
ENSGACG00000001993	GO:0008017	microtubule binding	molecular_function
ENSGACG00000004583	GO:0030901	midbrain development	biological_process
ENSGACG00000000342	GO:0005741	mitochondrial outer membrane	cellular_component
ENSGACG00000000342	GO:0005739	mitochondrion	cellular_component
ENSGACG00000005133	GO:0030151	molybdenum ion binding	molecular_function
ENSGACG00000001528	GO:0003774	motor activity	molecular_function
ENSGACG00000010000	GO:0003774	motor activity	molecular_function
ENSGACG00000005383	GO:0006397	mRNA processing	biological_process
ENSGACG00000017730	GO:0007275	multicellular organism development	biological_process
ENSGACG00000014465	GO:0030099	myeloid cell differentiation	biological_process
ENSGACG00000001528	GO:0016459	myosin complex	cellular_component
ENSGACG00000010000	GO:0016459	myosin complex	cellular_component
ENSGACG00000014465	GO:0010629	negative regulation of gene expression	biological_process
ENSGACG00000015302	GO:0046580	negative regulation of Ras protein signal transduction	biological_process
ENSGACG00000000451	GO:0004879	nuclear receptor activity	molecular_function
ENSGACG00000009372	GO:0004879	nuclear receptor activity	molecular_function
ENSGACG00000015302	GO:0043363	nucleate erythrocyte differentiation	biological_process
ENSGACG00000005383	GO:0003676	nucleic acid binding	molecular_function
ENSGACG00000014465	GO:0003676	nucleic acid binding	molecular_function
ENSGACG00000001528	GO:0000166	nucleotide binding	molecular_function
ENSGACG00000010000	GO:0000166	nucleotide binding	molecular_function
ENSGACG00000019847	GO:0000166	nucleotide binding	molecular_function
ENSGACG00000000451	GO:0005634	nucleus	cellular_component
ENSGACG00000003199	GO:0005634	nucleus	cellular_component
ENSGACG00000009372	GO:0005634	nucleus	cellular_component
ENSGACG00000013530	GO:0005634	nucleus	cellular_component
ENSGACG00000018525	GO:0005634	nucleus	cellular_component
ENSGACG00000019909	GO:0005634	nucleus	cellular_component
ENSGACG00000004583	GO:0043049	otic placode formation	biological_process
ENSGACG00000001557	GO:0055114	oxidation-reduction process	biological_process
ENSGACG00000001638	GO:0055114	oxidation-reduction process	biological_process
ENSGACG00000005442	GO:0055114	oxidation-reduction process	biological_process
ENSGACG00000005784	GO:0055114	oxidation-reduction process	biological_process
ENSGACG00000005442	GO:0016491	oxidoreductase activity	molecular_function
ENSGACG00000005784	GO:0016491	oxidoreductase activity	molecular_function
ENSGACG00000001638	GO:0016705	oxidoreductase activity acting on paired donors with incorporation or reduction of molecular oxygen	molecular_function
ENSGACG00000017200	GO:0006098	pentose-phosphate shunt	biological_process
ENSGACG00000003060	GO:0008233	peptidase activity	molecular_function
ENSGACG00000008035	GO:0008233	peptidase activity	molecular_function
ENSGACG00000014362	GO:0018149	peptide cross-linking	biological_process
ENSGACG00000009372	GO:0060037	pharyngeal system development	biological_process
ENSGACG00000010749	GO:0005886	plasma membrane	cellular_component
ENSGACG00000017730	GO:0005886	plasma membrane	cellular_component
ENSGACG00000019020	GO:0005886	plasma membrane	cellular_component
ENSGACG00000013516	GO:0051694	pointed-end actin filament capping	biological_process
ENSGACG00000008035	GO:0002633	positive regulation of granuloma formation	biological_process
ENSGACG00000015302	GO:0043547	positive regulation of GTPase activity	biological_process
ENSGACG00000020331	GO:0043547	positive regulation of GTPase activity	biological_process
ENSGACG00000005383	GO:0060298	positive regulation of sarcomere organization	biological_process
ENSGACG00000014465	GO:0045893	positive regulation of transcription DNA-templated	biological_process
ENSGACG00000013647	GO:0006813	potassium ion transport	biological_process
ENSGACG00000005784	GO:0008131	primary amine oxidase activity	molecular_function
ENSGACG00000001528	GO:0005515	protein binding	molecular_function
ENSGACG00000001993	GO:0005515	protein binding	molecular_function
ENSGACG00000002095	GO:0005515	protein binding	molecular_function
ENSGACG00000003060	GO:0005515	protein binding	molecular_function
ENSGACG00000003468	GO:0005515	protein binding	molecular_function
ENSGACG00000004583	GO:0005515	protein binding	molecular_function
ENSGACG00000006865	GO:0005515	protein binding	molecular_function
ENSGACG00000008464	GO:0005515	protein binding	molecular_function
ENSGACG00000009136	GO:0005515	protein binding	molecular_function
ENSGACG00000010000	GO:0005515	protein binding	molecular_function
ENSGACG00000010749	GO:0005515	protein binding	molecular_function
ENSGACG00000013530	GO:0006457	protein folding	biological_process
ENSGACG00000019847	GO:0006457	protein folding	biological_process
ENSGACG00000008643	GO:0006486	protein glycosylation	biological_process
ENSGACG00000019640	GO:0004672	protein kinase activity	molecular_function
ENSGACG00000019640	GO:0006468	protein phosphorylation	biological_process
ENSGACG00000014362	GO:0003810	protein-glutamine gamma-glutamyltransferase activity	molecular_function
ENSGACG00000003060	GO:0006508	proteolysis	biological_process
ENSGACG00000008035	GO:0006508	proteolysis	biological_process
ENSGACG00000005133	GO:0030170	pyridoxal phosphate binding	molecular_function
ENSGACG00000005784	GO:0048038	quinone binding	molecular_function
ENSGACG00000013647	GO:0098901	regulation of cardiac muscle cell action potential	biological_process
ENSGACG00000000342	GO:1902017	regulation of cilium assembly	biological_process
ENSGACG00000010010	GO:1902017	regulation of cilium assembly	biological_process
ENSGACG00000013647	GO:0045682	regulation of epidermis development	biological_process
ENSGACG00000011391	GO:0010468	regulation of gene expression	biological_process
ENSGACG00000015302	GO:0043087	regulation of GTPase activity	biological_process
ENSGACG00000005383	GO:0060297	regulation of sarcomere organization	biological_process
ENSGACG00000000451	GO:0006355	regulation of transcription DNA-templated	biological_process
ENSGACG00000003199	GO:0006355	regulation of transcription DNA-templated	biological_process
ENSGACG00000009372	GO:0006355	regulation of transcription DNA-templated	biological_process
ENSGACG00000018525	GO:0006355	regulation of transcription DNA-templated	biological_process
ENSGACG00000008035	GO:0009617	response to bacterium	biological_process
ENSGACG00000013530	GO:0043627	response to estrogen	biological_process
ENSGACG00000009136	GO:0006970	response to osmotic stress	biological_process
ENSGACG00000009372	GO:0048384	retinoic acid receptor signaling pathway	biological_process
ENSGACG00000002699	GO:0005840	ribosome	cellular_component
ENSGACG00000004230	GO:0005840	ribosome	cellular_component
ENSGACG00000004699	GO:0005840	ribosome	cellular_component
ENSGACG00000006523	GO:0005840	ribosome	cellular_component
ENSGACG00000012484	GO:0005840	ribosome	cellular_component
ENSGACG00000014559	GO:0005840	ribosome	cellular_component
ENSGACG00000005383	GO:0003723	RNA binding	molecular_function
ENSGACG00000017200	GO:0004801	sedoheptulose-7-phosphate:D-glyceraldehyde-3-phosphate glyceronetransferase activity	molecular_function
ENSGACG00000000451	GO:0043565	sequence-specific DNA binding	molecular_function
ENSGACG00000003199	GO:0043565	sequence-specific DNA binding	molecular_function
ENSGACG00000009372	GO:0043565	sequence-specific DNA binding	molecular_function
ENSGACG00000018525	GO:0043565	sequence-specific DNA binding	molecular_function
ENSGACG00000003060	GO:0004252	serine-type endopeptidase activity	molecular_function
ENSGACG00000003060	GO:0008236	serine-type peptidase activity	molecular_function
ENSGACG00000003382	GO:0007165	signal transduction	biological_process
ENSGACG00000008464	GO:0007165	signal transduction	biological_process
ENSGACG00000013112	GO:0007165	signal transduction	biological_process
ENSGACG00000015302	GO:0007165	signal transduction	biological_process
ENSGACG00000015691	GO:0007165	signal transduction	biological_process
ENSGACG00000019020	GO:0007165	signal transduction	biological_process
ENSGACG00000020331	GO:0007165	signal transduction	biological_process
ENSGACG00000020814	GO:0007165	signal transduction	biological_process
ENSGACG00000005383	GO:0007519	skeletal muscle tissue development	biological_process
ENSGACG00000013516	GO:0014866	skeletal myofibril assembly	biological_process
ENSGACG00000013647	GO:0098773	skin epidermis development	biological_process
ENSGACG00000013112	GO:0007264	small GTPase mediated signal transduction	biological_process
ENSGACG00000013647	GO:0006814	sodium ion transport	biological_process
ENSGACG00000013647	GO:0005890	sodium:potassium-exchanging ATPase complex	cellular_component
ENSGACG00000005383	GO:0001756	somitogenesis	biological_process
ENSGACG00000000451	GO:0043401	steroid hormone mediated signaling pathway	biological_process
ENSGACG00000009372	GO:0043401	steroid hormone mediated signaling pathway	biological_process
ENSGACG00000018525	GO:0043401	steroid hormone mediated signaling pathway	biological_process
ENSGACG00000000451	GO:0003707	steroid hormone receptor activity	molecular_function
ENSGACG00000009372	GO:0003707	steroid hormone receptor activity	molecular_function
ENSGACG00000018525	GO:0003707	steroid hormone receptor activity	molecular_function
ENSGACG00000002699	GO:0003735	structural constituent of ribosome	molecular_function
ENSGACG00000004230	GO:0003735	structural constituent of ribosome	molecular_function
ENSGACG00000004699	GO:0003735	structural constituent of ribosome	molecular_function
ENSGACG00000006523	GO:0003735	structural constituent of ribosome	molecular_function
ENSGACG00000012484	GO:0003735	structural constituent of ribosome	molecular_function
ENSGACG00000014559	GO:0003735	structural constituent of ribosome	molecular_function
ENSGACG00000002441	GO:0005198	structural molecule activity	molecular_function
ENSGACG00000003738	GO:0008146	sulfotransferase activity	molecular_function
ENSGACG00000015302	GO:0002574	thrombocyte differentiation	biological_process
ENSGACG00000003738	GO:0016740	transferase activity	molecular_function
ENSGACG00000008643	GO:0016740	transferase activity	molecular_function
ENSGACG00000011391	GO:0016740	transferase activity	molecular_function
ENSGACG00000017200	GO:0016740	transferase activity	molecular_function
ENSGACG00000001180	GO:0016747	transferase activity transferring acyl groups other than amino-acyl groups	molecular_function
ENSGACG00000008643	GO:0016757	transferase activity transferring glycosyl groups	molecular_function
ENSGACG00000002699	GO:0006412	translation	biological_process
ENSGACG00000004230	GO:0006412	translation	biological_process
ENSGACG00000004699	GO:0006412	translation	biological_process
ENSGACG00000006523	GO:0006412	translation	biological_process
ENSGACG00000012484	GO:0006412	translation	biological_process
ENSGACG00000014559	GO:0006412	translation	biological_process
ENSGACG00000019020	GO:0004888	transmembrane signaling receptor activity	molecular_function
ENSGACG00000000342	GO:0055085	transmembrane transport	biological_process
ENSGACG00000009136	GO:0055085	transmembrane transport	biological_process
ENSGACG00000010749	GO:0055085	transmembrane transport	biological_process
ENSGACG00000018488	GO:0055085	transmembrane transport	biological_process
ENSGACG00000018488	GO:0022857	transmembrane transporter activity	molecular_function
ENSGACG00000010749	GO:0005215	transporter activity	molecular_function
ENSGACG00000013516	GO:0005523	tropomyosin binding	molecular_function
ENSGACG00000013530	GO:0051082	unfolded protein binding	molecular_function
ENSGACG00000019847	GO:0051082	unfolded protein binding	molecular_function
ENSGACG00000009865	GO:0015840	urea transport	biological_process
ENSGACG00000003199	GO:0060121	vestibular receptor cell stereocilium organization	biological_process
ENSGACG00000005784	GO:0007601	visual perception	biological_process
ENSGACG00000000342	GO:0008308	voltage-gated anion channel activity	molecular_function
ENSGACG00000008035	GO:0042060	wound healing	biological_process
ENSGACG00000000451	GO:0008270	zinc ion binding	molecular_function
ENSGACG00000008035	GO:0008270	zinc ion binding	molecular_function
ENSGACG00000009372	GO:0008270	zinc ion binding	molecular_function
ENSGACG00000018525	GO:0008270	zinc ion binding	molecular_function
